# Supplementary material for: Purple Brassica oleracea var. capitata F. rubra is due to the loss of BoMYBL2–1 expression
Source: BMC Plant Biol. 2018 May 8;18:82. doi: 10.1186/s12870-018-1290-9 (PMC5941660; doi:10.1186/s12870-018-1290-9)
Supplement: Supplementary file 5 — DNA sequences of BoMYBL2–1 plus the front region or corresponding region of the gene. Gene names represented plant names descirbed in Table 1. TO1000 indicates reference sequence (Parkins et al. 2014). (TXT 86 kb) [file 12870_2018_1290_MOESM5_ESM.txt]

>TO1000
ATGTTGAAGAACAACAACTGCATACCTGATAACGCTCTTCTCAGCACTCTCATCCACTGGCTTTGCAAAGACGGGAGAGTTACAGAAGCGAGGAAGTTGTTGGACGAGTTTGAGAAAGGCTCCGTCCCTAGTCTCTTGACGTACAACACGTTGATCTCTGGGATGTGCGAGAAGGGAGAGCTGATGGAGGCGGGCCGGTTATGGGACGACATGGTTGAGAGGAAGTGTAAGCCGAATGCTTTCACGTATAACGTTCTGATCGAAGGCCTGTGCAAGATGGGGAATGTTAAGGAAGGTGTCTTAAAGAGATGCTGGAGAATGGTTGTTTTCCGAATAAAACGAGGTTCTTGATATTGTTCGAGGGGTTGCAGGAGTCAGGGAAAGAAGAGGATGGGGTTAAGATTGTGTCGATGGCTGTTAAGAGCGGGAAAGTTGATAGAGAATGTTGGGAGCTTTTCTTGAGGAAATTTGCTGGTGAGCTAGACAAAGGGGAGGTGGTTCTTAAAGAATTGTTGCATGAAGTTTCTGTCTCTTGAAGAAGCAAGGTGGTTCTTAAAAAAATAATGTTATAAGGGCAATGATCTAGATTCAAGGGATTTGGTAGCACATAGCTTTATCAAAGGTTGGTTGGGTTTTGATCTGCTCCAAGGTAAGTACAACCCTGTGATCTCATAGCTCAGGGGAAAAAGGAAGAAGATGGCGTTTGTGACCACTGCGGAAGTCTGTGACGCAGCTGATTCGGAGTGGTGAGACAGATATTCTCAGGTCCTGTTGTCACTGTCAAAGTGTTCGAAGACAATGGCTTGATCCGTCAGTTCCTCGAGGAGAAAAGGTAACTGAATCTCATTCTTTAAAAACCTAAACTTGATTTGTAACTTTCACTACTTGCACAGAGATAAAGATAATGACTATGACATGATTTCTTATTACACAAGCACATAGTTGTTACTTTGCTTAGAGTGTAATCTATCACGTTGCAAACGGGTGATAGTTGTTATTTTGCTTAGTTTTCAAATGTTTTGGATGATGTTATTAAGGAAACGGGAGAGTACTTGTGGAGGGAGCCAACGATGTGCAATACTCGGAGGCAACCCCGTGGTTCAAGCTCATTGTGAACGGATGCATCAGAGACGTTGATGAGATCAACGGTTGTGATATTGGAGTGAGAGCTTTGGCCTCTCATCCAATAAAGGCGAGCAAGAAAGGACTTGGAGAGCAATGAGTTCCAGTTAATATTGCAGGGACTCGGATTTGTGATGGTGAATGGGTTTATGCTGATACTGATGGCATTCTCGTCTCTCAGACTGAGTTATCCGTTTAATACAAAAAAGCTTGTCTTCTTCCTTTTGTTGTATTTGATCAGTTTCTAAGAACACATGAACTTGGTTCCCCCGATGATGTTTACATGATGCTACTGCTCTTTATCTGTTTTAGACCGGTTATGTTACAGTTTATACAATTTCCGGTTTATTACAGAGCTGAGAACACACCAAAAAAAAAAAACAAGAATCTAATTACTAATTAATTTACTATGTAACTGGGCTAATAACGATGGGCTTTGACGGGTCCTATAATACATTTAATACGGTTGATATTGGGTAGGTGGTAGCTGCCTAGCTGGTAAGTGAGAGAGGAGAAGAAGAGGTGAATGATTAAACAAAATCCCTCGTACTCTAACCACCAGTCAATTCAACTGAATGCTCATGTTTCTTCGATCTTATCTGTTTCCTGCACCCACACTTTGTAGTTTGTCCCTTTCTTTCAATTTATCGTGTCTCTCTCAATAATTTGGTATTTCTCTTCAACTTCCGGATAATAGTCAGATATCTATATACCCAATTAATTTTGAGCCACTTACAAAATATCTTCTTATATTCATTATTTTATTTGCTGAAATATCTTTTTTTTTCCTATTTGTTGCTGAAATAATTGGACAAAATATGTACGAGACTAATGAACTGATTTTGTAATTCCGGATATATTTCTACCAATTGTATTTATTTTGCCAGTTCACAATTATTTTTTGTTATATAATAAATTTTTATTCACTGGGTATAATTTTTTTATCAATTCATAATTTTAACAGATATTTTGTATTAATATTTATTGTTATTAATAATTTTTTTTTTCAAAACGGATAACTGATTGAATAAATTTATATTGGTGTAAAGTTCCTAGTAGGGGTGGGCACTTTACCCAATATCCGAAGCGGCATCCGAATCCGATCCGAAAAATTCGAACCGAAATCCGAACCGAAGTAGCAGAATATCCGAACGGGTATTAAATTAGGAGAGATTGGATATCCGAACCCGAACGGGTAATATCCAAACCCGAATGGATATCCAAAAATAACCGAACATACGTATAATTAACCTTATATTTCTAGTTTACATCTCTCATTTATATATAATATTTATATTGATACTACACATATTTTAAGTTCATATGATATACATACAATTACGGAAAAAATGATTTGCTACTCACTTAAAATGCATGTCAAGCTTTTTATTTCAAGAATTAACAAAAACTTACACCAAAAATTTAAAAACAATAACCAAATTAATGTCTTTTTAGTTTCAAAATGTTATGTCGAAATCTATTAACCATTCAATCTATTAAAAATAAAAAAATTAGTTAAGTGAAAGTTATATTTTTAAATACAAGAAATTTGAGAAATGAAAATTTAATTTTGTTTTTTCAAAATCTAAATATTCGAACTCGATCCGAAATAACCGAACCCGAACTAAAAATATCCGAACCCGACCCGAAGTACAGAAATACCCGAACGGGTTCTACACCTCTATAACTGAAATATCCAAAAATCTGAAATACCCGACCCGAACCCGAACGGATAGCCGAACGCCCACCCCTAGTTCCTATTTCACAAAGTTATCTGTCTGGGTAAAGATCTTTTTTCTACACTATCAAAACCATATATAGTTTGCCAGAAAGTATGTACCTGTTAAAAATATGGATTAGAGAGAGGTTTGGATTGGAATGATGTAGGTAAGGCATATTAAATGCAAGCTCTTTCCACATTTATGATTCCACGGGTCAGTGGAAGCATCACCGTGGTGGTTATGTCTATTAGAATTGAATAAATGTGGTAAATGTGTTCTACTTCTTCTTCCTCGTCCAACTATTATTGATTTGACCATGCACGCTTCTCTCAACCCACCGGTCCAAGTCAAACTTCTATCCATGTAGCTATCATCCCCTATATATCAATTGCTACTCGTAAACAACCTCACAATCAATCAACTAACAATAGAAACCTACCAGTCTCTCCTTTGAAGAAGACATGAACAAAATTAGCCACGGCGCTCTATCTCGGCCTTCCGGTAACGTTTCTCGTTCAATATTGTTGTATTTGCTTTCATATGACCAAATTCTTCATAATTAAAGATCGGTATAGAAGTCATAGATTACATATATGTACATTTGCACGGGTGAGTTTGCAACAAATGTCGTTTTACTTTGTGAAATTTAATCCCTAATCATGTTTTAGGAATGCTGCACCGTGCCAAGAGGTATAGAGGGAGAAAGTACGCAAAGCCAGAACTTAAACAAAGCAACTTCTCAAAAGACGAGGACGATCTCATCCTCAAGCTTCATGCACTTCTTGGCAATAGGTTTTCATTCTTCTTCTTTAATTCAATTTCGAGCGTTATTATAAAAATATACCGTAATGTGAATGTTTGTTTTTTTTTTTGCAAAAAATAATGTGAATGTTTGTAATAATAAGATTTTGATGGTACGCTTTCAGATGGTCATTGATCGCGGGAAGATTGCCTGGACGAACCGACAACGAAGTAAGGATCCATTGGGAAACTTGCGTAGAGAAGAAACTCATGAAAATGGGAATCGATCCAACCAATCATCGTCTCTACCATCACACAAACTACACTTCTAGAAGATACATCAATGCCTCGTATAAGAAACATGAAACCGATATTATTAGTGATCAATCTTCTTCGGTATCGGAATCATGTAATATGACACTATTACCCGTTTCAAGTACCAAATTCTCTGAGGATAATGCTAGTGCCGGACATAACTGGTTGCCTGACCTCAACATCGGTCTCGTCCCGATGAAAACCGTGACTTCTTTGCCAGTTTGCTCCCTTCAAGAACCTAGCGAATCCTCTAACCATGGTTCAACGAGTCAAGAAACACTTCTTCTTTTCCGGTGAAGAAATGTACTGTGAGATCAAGGAAAACTCTTAGTCAAAGTATTTGTACACATCTTCACATATACCTACCACTTGATAATAAAATGATTTTTGAAAAATTTAATCCCGAGTTGGACCGGCTGATTTGCATCAGACTCGTTGATCAACTATTCTCTCAATCAAATGTCCGGTTTCTTTTGGTGTGGAACCATTGGTATAAGTAAACCGTTGATAACCCGTGACCGGTTCAATAAAGCCGTAAGATATTAGCTATCAGAGATAAGAAATTGCGGTGCACGTTGAATGGATGCTTTCCACGCCAGTAATGAACTAACTCAC

>Kale_A
ATGTTGAAGAACAACTGCATGCCTGATAACGCTCTTCTCAGCACTCTCATCCACTGGCTTTGCAGAGACGGGAGAGTTACAGAAGCGAGGAAGTTGTTGGACGAGTTTGAGAAAGGCTCGATCCCTAGTCTCTTGACGTACAACACGTTGATCTCTGGGATGTGCGAGAAGGGAGAGCTGACGGAGGCGGGTCGGTTATGGGACGACATGGTTGAGAGGAAGTGTAAGCCGAATGCTTTCACGTATAACGTTCTGATCGAAGGCCTGTGCAAGATGGGGAATGTTAAGGAAGGTGTCTTAAAGAGATGCTGGAGAATGGTTGTTTTCCGAATAAAACGAGGTTCTTGATATTGTTCGAGGGGTTGCAGGAGTCAGGGAAAGAAGAGGATGGCTGTTAAGAGCGGGAAAGTTGATAGAGAATGTTGGGAGCTTTTCTTGAGGAAATTTGCTGGTGAGCTAGACAAAGGGGAGGTGGTTCTTAAAGAATTGTTGCAGGGACTCGGATTTGTGATGGTGAATGGGTTTATGCTGATACTGATGGCATTCTCGTCTCTCAGACTGAGTTATCCGTTTAATACAAAAAAGCTTGTCTTCTTCCTTTTGTTGTATTTGATCAGTTTCTAAGAACACCTGAACTTGGTTCCCCCGATGATGTTTACATGATGCTACTGCTCTTTATCTGTTTTAGACCGGTTATGTTACAGTTTTTACAATTTCCGGTTTATTACAGAGCTGAGAACACACAAAAAGTAAAACAAGAATCTAATTACTAATTAATTTACTATGTAACTGGGCTAATAACGATGGGCTTTGACGGGTCCTATAATACATTTAATACGGTTGATATTGGGTAGGTGGTAGCTGGTAAGTGAGAGAGGAGAAGAAGAGGTGAATGATTAAACAAAATCCCTCGTACTCTAACCACCAGTCAATTCAACTGAATGCTCATGTTTCTTCGATCTTATCTGTTTCCTGCACCCACACTTTGTAGTTTGCCCCTTTCTTTCAATTTATCGCGTCTCTCTCAATAATTTGGTATTTCTCTTCAACTTCCGGATATTAGTCAGATATCTATATACCCAATTAATTTTGAGCCACTTACAAAATATCTTCTTATATTCATTATTTTATTTGCTGAAATATCTTTTTTTTTCCTATTTGTTGCTGAAATAATTGGACAAAATATGTACGAGACTAATGAACTGATTTTGTAATTCCGGATATATTTCTACCAATTGTATTTATTTTGCCAGTTCACAATTATTTTTTGTTATATAATAAATTTTTATTCACTGGGTATAATTTTTTTATCAATTCATAATTTTAACAGATATTTTGTATTAATATTTATTGTTATTAATATTTTTTTTTTTCAAAACGGATAACTGATTGAATAAATTTATATTGGTGTAAAGTTCCTAGTAGGGGTGGGCACTTTACCCGATATCCGAAGCGGAATCCGAATCCGATCCGAAAAATTCGAACCGAAATCCGAACCGAAGTAGCAGAATATCCGAACGGGTATTAAATTAGGAGAGATTGGATATCCGAACCCGAACGGGTAATATCCAAACCCGAATGGATATCCGAAAATAACTGAACATACGTATAATTAACTTTATATTTCTAGTTTACATCTCTCATTTATATAGAATATTTATATTGATACTACACATATTTTAAGTTCATATGATATACATACAATTACGGAAAAAATGATTTGCTACTCACTTAAAATGCATTTCAAGCTTTTTATTTCAAGAATTAACAAAAACTTACATCAAAAATTTAAAAACAATAACCAAATTAATGTCTTTTTAGTTTCAAAATGTTATGTCGAAATCTATTAACCATTCAATCTATTAAAAATAAAAAAATTAGTTAAGTGAAAGTTATATTTTTAAATACAAGAAATTTGAGAAATGAAAATTTAATTTTGTTTTTTCAAAATCTAAATATCCGAACTCGATCCGAAATAACCGAACCCGAACTAAAAATATCCGAACCCGACCCGAAGTACAGAAATACCCGAACGGGTTCTACACCTCTATAACTGAAATATCCGAAAATCTGAAATACCCGACCCGAACCCGAACGGATAGCCGAACGCCCACCCCTAGTTCCTATTTCACAAAGTTATCTGTCTGGGTAAAGATCTTTTTTCTACACTATCAAAACCATATATAGTTTGCCAGAAAGTATGTACCTGTTAAAAATATGGATTAGAGAGAGGTTTGGATTGGAATGATGTAGGTAAGGCATATTAAATGCAAGCTCTTTCCACATTTATGATTCCACGGGTCAGTGGAAGCATCACCGTGGTGGTTATGTCTATTAGAATTGAATAAGTGTGGTAAATGTGTTCTGCTTCTTCTTCCTCGTCCAACTATTATTGATTTGACCATGCACGCTTCTCTCAACCCACCGGTCCAAGTCAAACTTCTATCCATGTAGCTATCATCCCCTATATATCAATTGCTTCTCGTAAACAACCTCACAATCAATCAACTAACAATAGAAACCTACCAGTCTCTCCTTTGAAGAAGACATGAACAAAATTAGCCACGGCGCTCTATCTCGGCCTTCCGGTAACGTTTCTTGTTCAATATTGTTGTATTTGCTTTCATATGACCAAATTCTTCATAATTAAAGATCGGTATAGAAGTCATAGATTACATATATGTACATTTGCACGGGTGAGTTTGCAACAAATGTCGTTTTACTTTGTGAAATTTAATCCCTAATCATGTTTTAGGAATGCTGCACCGTGCCAAGAGGTATAGAGGGAGAAAGTACGCAAAGCCAGAACTTAAACAAAGCAACTTCTCAAAAGACGAGGACGATCTCATCCTCAAGCTTCATGCACTTCTTGGCAATAGGTTTTCATTCTTCTTCTTTAATTCAATTTCGAGCGTTATTATAAAAATATACCGTAATGTGAATGTTTGTTTTTTTTTTTGCAAAAAATAATGTGAATGTTTGTAATAATAAGATTTTGATGGTACGCTTTCAGATGGTCATTGATCGCGGGAAGATTGCCTGGACGAACCGACAACGAAGTAAGGATCCATTGGGAAACTTACTTAGAGAAGAAACTCATGAAAATGGGAATCGATCCAACCAATCATCGTCTCTACCATCACACAAACTACACTTCTAGAAGATACATCAATGCCTCGTATAAGAAACATGAAACCGATATTATTAGTGATCAATCTTCTTCGGTATCGGAATCATGTAATATGACACTATTACCCGTTTCAAGTACCAAATTCTCTAAGGATAATGCTACTGCCGGACATAACTGGTTGCCTGACCTCAACATCGGTCTCGTCCCGATGAAAACCGTGACTTCTTTGCCAGTTTGCTCCCTTCAAGAACCTAGCGAATCCTCTAACCATGGTTCAACGAGTCAAGAAACACTTCTTCTTTTCCGGTGAAGAAATGTACTGTGAGATCAAGGAAAACTCTTAGTCAAAGTATTTGTACACATCTTCACATATACCTACCACTTGATAATAAAATGATTTTTGAAAAATTTAATCCCGAGTTGGACCGGCTGATTTGCATCAGACTCGTTGATCAACTATTCTCTTAATCAAATGTCCGGTTTCTTTTGGTGTGGAACCATTGGTATAAGTAAACCGTTGATAACCCGTGACCGGTTCAATAAAGCCGTAAGATATTAGCTATCAGAGATAAGAAATTGCGGTGCACGTTGAATGGATGCTTTCCACGCCAGTAATGAACTAACTCAC

>Kale_B
ATGTTGAAGAACAACTGCATGCCTGATAACGCTCTTCTCAGCACTCTCATCCACTGGCTTTGCAGAGACGGGAGAGTTACAGAAGCGAGGAAGTTGTTGGACGAGTTTGAGAAAGGCTCGATCCCTAGTCTCTTGACGTACAACACGTTGATCTCTGGGATGTGCGAGAAGGGAGAGCTGACGGAGGCGGGTCGGTTATGGGACGACATGGTTGAGAGGAAGTGTAAGCCGAATGCTTTCACGTATAACGTTCTGATCGAAGGCCTGTGCAAGATGGGGAATGTTAAGGAAGGTGTCTTAAAGAGATGCTGGAGAATGGTTGTTTTCCGAATAAAACGAGGTTCTTGATATTGTTCGAGGGGTTGCAGGAGTCAGGGAAAGAAGAGGATGGCTGTTAAGAGCGGGAAAGTTGATAGAGAATGTTGGGAGCTTTTCTTGAGGAAATTTGCTGGTGAGCTAGACAAAGGGGAGGTGGTTCTTAAAGAATTGTTGCATGAAGTTTCTGTCTCTTGAAGAAGCAAGGTGGTTCTTAAAAAAATAATGTTATAAGGGCAATGATCTAGATTCAAGGGATTTGGTAGCACATAGCTTTATCAAAGGTTGGTTGGGTTTTGATCTGCTCCAAGGTAAGTACAACCCTGTGATCTCATAGCTCAGGGGAAAAAGGAAGAAGATGGCGTTTGTGACCACTGCGGAAGTCTGTGACGCAGCTGATTCGGAGTGGTGAGACAGATATTCTCAGGTCCTGTTGTCACTGTCAAAGTGTTCGAAGACAATGGCTTGATCCGTCAGTTCCTCGAGGAGAAAAGGTAACTGAATCTCATTCTTTAAAAACCTAAACTTGATTTGTAACTTTCACTACTTGCACAGAGATAAAGATAATGACTATGACATGATTTCTTATTACACAAGCACATAGTTGTTACTTTGCTTAGAGTGTAATCTATCACGTTGCAAACGGGTGATAGTTGTTATTTTGCTTAGTTTTCAAATGTTTTGGATGATGTTATTAAGGAAACGGGAGAGTACTTGTGGAGGGAGCCAACGATGTGCAATACTCGGAGGCAACCCCGTGGTTCAAGCTCATTGTGAACGGATGCATCAGAGACGTTGATGAGATCAACGGTTGTGATATTGGAGTGAGAGCTTTGGCCTCTCATCCAATAAAGGCGAGCAAGAAAGGACTTGGAGAGCAATGAGTTCCAGTTAATATTGCAGGGACTCGGATTTGTGATGGTGAATGGGTTTATGCTGATACTGATGGCATTCTCGTCTCTCAGACTGAGTTATCCGTTTAATACAAAAAAGCTTGTCTTCTTCCTTTTGTTGTATTTGATCAGTTTCTAAGAACACATGAACTTGGTTCCCCCGATGATGTTTACATGATGCTACTGCTCTTTATCTGTTTTAGACCGGTTATGTTACAGTTTATACAATTTCCGGTTTATTACAGAGCTGAGAACACACCAAAAAAAAAAAACAAGAATCTAATTACTAATTAATTTACTATGTAACTGGGCTAATAACGATGGGCTTTGACGGGTCCTATAATACATTTAATACGGTTGATATTGGGTAGGTGGTAGCTGCCTAGCTGGTAAGTGAGAGAGGAGAAGAAGAGGTGAATGATTAAACAAAATCCCTCGTACTCTAACCACCAGTCAATTCAACTGAATGCTCATGTTTCTTCGATCTTATCTGTTTCCTGCACCCACACTTTGTAGTTTGTCCCTTTCTTTCAATTTATCGTGTCTCTCTCAATAATTTGGTATTTCTCTTCAACTTCCGGATAATAGTCAGATATCTATATACCCAATTAATTTTGAGCCACTTACAAAATATCTTCTTATATTCATTATTTTATTTGCTGAAATATCTTTTTTTTTCCTATTTGTTGCTGAAATAATTGGACAAAATATGTACGAGACTAATGAACTGATTTTGTAATTCCGGATATATTTCTACCAATTGTATTTATTTTGCCAGTTCACAATTATTTTTTGTTATATAATAAATTTTTATTCACTGGGTATAATTTTTTTATCAATTCATAATTTTAACAGATATTTTGTATTAATATTTATTGTTATTAATAATTTTTTTTTTCAAAACGGATAACTGATTGAATAAATTTATATTGGTGTAAAGTTCCTAGTAGGGGTGGGCACTTTACCCAATATCCGAAGCGGCATCCGAATCCGATCCGAAAAATTCGAACCGAAATCCGAACCGAAGTAGCAGAATATCCGAACGGGTATTAAATTAGGAGAGATTGGATATCCGAACCCGAACGGGTAATATCCAAACCCGAATGGATATCCAAAAATAACCGAACATACGTATAATTAACCTTATATTTCTAGTTTACATCTCTCATTTATATATAATATTTATATTGATACTACACATATTTTAAGTTCATATGATATACATACAATTACGGAAAAAATGATTTGCTACTCACTTAAAATGCATGTCAAGCTTTTTATTTCAAGAATTAACAAAAACTTACACCAAAAATTTAAAAACAATAACCAAATTAATGTCTTTTTAGTTTCAAAATGTTATGTCGAAATCTATTAACCATTCAATCTATTAAAAATAAAAAAATTAGTTAAGTGAAAGTTATATTTTTAAATACAAGAAATTTGAGAAATGAAAATTTAATTTTGTTTTTTCAAAATCTAAATATTCGAACTCGATCCGAAATAACCGAACCCGAACTAAAAATATCCGAACCCGACCCGAAGTACAGAAATACCCGAACGGGTTCTACACCTCTATAACTGAAATATCCAAAAATCTGAAATACCCGACCCGAACCCGAACGGATAGCCGAACGCCCACCCCTAGTTCCTATTTCACAAAGTTATCTGTCTGGGTAAAGATCTTTTTTCTACACTATCAAAACCATATATAGTTTGCCAGAAAGTATGTACCTGTTAAAAATATGGATTAGAGAGAGGTTTGGATTGGAATGATGTAGGTAAGGCATATTAAATGCAAGCTCTTTCCACATTTATGATTCCACGGGTCAGTGGAAGCATCACCGTGGTGGTTATGTCTATTAGAATTGAATAAATGTGGTAAATGTGTTCTACTTCTTCTTCCTCGTCCAACTATTATTGATTTGACCATGCACGCTTCTCTCAACCCACCGGTCCAAGTCAAACTTCTATCCATGTAGCTATCATCCCCTATATATCAATTGCTACTCGTAAACAACCTCACAATCAATCAACTAACAATAGAAACCTACCAGTCTCTCCTTTGAAGAAGACATGAACAAAATTAGCCACGGCGCTCTATCTCGGCCTTCCGGTAACGTTTCTCGTTCAATATTGTTGTATTTGCTTTCATATGACCAAATTCTTCATAATTAAAGATCGGTATAGAAGTCATAGATTACATATATGTACATTTGCACGGGTGAGTTTGCAACAAATGTCGTTTTACTTTGTGAAATTTAATCCCTAATCATGTTTTAGGAATGCTGCACCGTGCCAAGAGGTATAGAGGGAGAAAGTACGCAAAGCCAGAACTTAAACAAAGCAACTTCTCAAAAGACGAGGACGATCTCATCCTCAAGCTTCATGCACTTCTTGGCAATAGGTTTTCATTCTTCTTCTTTAATTCAATTTCGAGCGTTATTATAAAAATATACCGTAATGTGAATGTTTGTTTTTTTTTTTGCAAAAAATAATGTGAATGTTTGTAATAATAAGATTTTGATGGTACGCTTTCAGATGGTCATTGATCGCGGGAAGATTGCCTGGACGAACCGACAACGAAGTAAGGATCCATTGGGAAACTTGCGTAGAGAAGAAACTCATGAAAATGGGAATCGATCCAACCAATCATCGTCTCTACCATCACACAAACTACACTTCTAGAAGATACATCAATGCCTCGTATAAGAAACATGAAACCGATATTATTAGTGATCAATCTTCTTCGGTATCGGAATCATGTAATATGACACTATTACCCGTTTCAAGTACCAAATTCTCTGAGGATAATGCTAGTGCCGGACATAACTGGTTGCCTGACCTCAACATCGGTCTCGTCCCGATGAAAACCGTGACTTCTTTGCCAGTTTGCTCCCTTCAAGAACCTAGCGAATCCTCTAACCATGGTTCAACGAGTCAAGAAACACTTCTTCTTTTCCGGTGAAGAAATGTACTGTGAGATCAAGGAAAACTCTTAGTCAAAGTATTTGTACACATCTTCACATATACCTACCACTTGATAATAAAATGATTTTTGAAAAATTTAATCCCGAGTTGGACCGGCTGATTTGCATCAGACTCGTTGATCAACTATTCTCTCAATCAAATGTCCGGTTTCTTTTGGTGTGGAACCATTGGTATAAGTAAACCGTTGATAACCCGTGACCGGTTCAATAAAGCCGTAAGATATTAGCTATCAGAGATAAGAAATTGCGGTGCACGTTGAATGGATGCTTTCCACGCCAGTAATGAACTAACTCAC

>Cauliflower_A
ATGTTGAAGAACAACTGCATGCCTGATAACGCTCTTCTCAGCACTCTCATCCACTGGCTTTGCAGAGACGGGAGAGTTACAGAAGCGAGGAAGTTGTTGGACGAGTTTGAGAAAGGCTCGATCCCTAGTCTCTTGACGTACAACACGTTGATCTCTGGGATGTGCGAGAAGGGAGAGCTGACGGAGGCGGGTCGGTTATGGGACGACATGGTTGAGAGGAAGTGTAAGCCGAATGCTTTCACGTATAACGTTCTGATCGAAGGCCTGTGCAAGATGGGGAATGTTAAGGAAGGTGTCTTAAAGAGATGCTGGAGAATGGTTGTTTTCCGAATAAAACGAGGTTCTTGATATTGTTCGAGGGGTTGCAGGAGTCAGGGAAAGAAGAGGATGGCTGTTAAGAGCGGGAAAGTTGATAGAGAATGTTGGGAGCTTTTCTTGAGGAAATTTGCTGGTGAGCTAGACAAAGGGGAGGTGGTTCTTAAAGAATTGTTGCAGGGACTCGGATTTGTGATGGTGAATGGGTTTATGCTGATACTGATGGCATTCTCGTCTCTCAGACTGAGTTATCCGTTTAATACAAAAAAGCTTGTCTTCTTCCTTTTGTTGTATTTGATCAGTTTCTAAGAACACCTGAACTTGGTTCCCCCGATGATGTTTACATGATGCTACTGCTCTTTATCTGTTTTAGACCGGTTATGTTACAGTTTTTACAATTTCCGGTTTATTACAGAGCTGAGAACACACAAAAAGTAAAACAAGAATCTAATTACTAATTAATTTACTATGTAACTGGGCTAATAACGATGGGCTTTGACGGGTCCTATAATACATTTAATACGGTTGATATTGGGTAGGTGGTAGCTGGTAAGTGAGAGAGGAGAAGAAGAGGTGAATGATTAAACAAAATCCCTCGTACTCTAACCACCAGTCAATTCAACTGAATGCTCATGTTTCTTCGATCTTATCTGTTTCCTGCACCCACACTTTGTAGTTTGCCCCTTTCTTTCAATTTATCGCGTCTCTCTCAATAATTTGGTATTTCTCTTCAACTTCCGGATATTAGTCAGATATCTATATACCCAATTAATTTTGAGCCACTTACAAAATATCTTCTTATATTCATTATTTTATTTGCTGAAATATCTTTTTTTTTCCTATTTGTTGCTGAAATAATTGGACAAAATATGTACGAGACTAATGAACTGATTTTGTAATTCCGGATATATTTCTACCAATTGTATTTATTTTGCCAGTTCACAATTATTTTTTGTTATATAATAAATTTTTATTCACTGGGTATAATTTTTTTATCAATTCATAATTTTAACAGATATTTTGTATTAATATTTATTGTTATTAATATTTTTTTTTTTCAAAACGGATAACTGATTGAATAAATTTATATTGGTGTAAAGTTCCTAGTAGGGGTGGGCACTTTACCCGATATCCGAAGCGGAATCCGAATCCGATCCGAAAAATTCGAACCGAAATCCGAACCGAAGTAGCAGAATATCCGAACGGGTATTAAATTAGGAGAGATTGGATATCCGAACCCGAACGGGTAATATCCAAACCCGAATGGATATCCGAAAATAACTGAACATACGTATAATTAACTTTATATTTCTAGTTTACATCTCTCATTTATATAGAATATTTATATTGATACTACACATATTTTAAGTTCATATGATATACATACAATTACGGAAAAAATGATTTGCTACTCACTTAAAATGCATTTCAAGCTTTTTATTTCAAGAATTAACAAAAACTTACATCAAAAATTTAAAAACAATAACCAAATTAATGTCTTTTTAGTTTCAAAATGTTATGTCGAAATCTATTAACCATTCAATCTATTAAAAATAAAAAAATTAGTTAAGTGAAAGTTATATTTTTAAATACAAGAAATTTGAGAAATGAAAATTTAATTTTGTTTTTTCAAAATCTAAATATCCGAACTCGATCCGAAATAACCGAACCCGAACTAAAAATATCCGAACCCGACCCGAAGTACAGAAATACCCGAACGGGTTCTACACCTCTATAACTGAAATATCCGAAAATCTGAAATACCCGACCCGAACCCGAACGGATAGCCGAACGCCCACCCCTAGTTCCTATTTCACAAAGTTATCTGTCTGGGTAAAGATCTTTTTTCTACACTATCAAAACCATATATAGTTTGCCAGAAAGTATGTACCTGTTAAAAATATGGATTAGAGAGAGGTTTGGATTGGAATGATGTAGGTAAGGCATATTAAATGCAAGCTCTTTCCACATTTATGATTCCACGGGTCAGTGGAAGCATCACCGTGGTGGTTATGTCTATTAGAATTGAATAAGTGTGGTAAATGTGTTCTGCTTCTTCTTCCTCGTCCAACTATTATTGATTTGACCATGCACGCTTCTCTCAACCCACCGGTCCAAGTCAAACTTCTATCCATGTAGCTATCATCCCCTATATATCAATTGCTTCTCGTAAACAACCTCACAATCAATCAACTAACAATAGAAACCTACCAGTCTCTCCTTTGAAGAAGACATGAACAAAATTAGCCACGGCGCTCTATCTCGGCCTTCCGGTAACGTTTCTTGTTCAGTATTGTTGTATTTGCTTTCATATGACCAAATTCTTCATAATTAAAGATCGGTATAGAAGTCATAGATTACATATATGTACATTTGCACGGGTGAGTTTGCAACAAATGTCGTTTTACTTTGTGAAATTTAATCCCTAATCATGTTTTAGGAATGCTGCACCGTGCCAAGAGGTATAGAGGGAGAAAGTACGCAAAGCCAGAACTTAAACAAAGCAACTTCTCAAAAGACGAGGACGATCTCATCCTCAAGCTTCATGCACTTCTTGGCAATAGGTTTTCATTCTTCTTCTTTAATTCAATTTCGAGCGTTATTATAAAAATATACCGTAATGTGAATGTTTTTTTTTTTTGCAAAAAATAATGTGAATGTTTGTAATAATAAGATTTTGATGGTACGCTTTCAGATGGTCATTGATCGCGGGAAGATTGCCTGGACGAACCGACAACGAAGTAAGGATCCATTGGGAAACTTACTTAGAGAAGAAACTCATGAAAATGGGAATCGATCCAACCAATCATCGTCTCTACCATCACACAAACTACACTTCTAGAAGATACATCAATGCCTCGTATAAGAAACATGAAACCGATATTATTAGTGATCAATCTTCTTCGGTATCGGAATCATGTAATATGACACTATTACCCGTTTCAAGTACCAAATTCTCTGAGGATAATGCTAGTGCCGGACATAACTGGTTGCCTGACCTCAACATCGGTCTCGTCCCGATGAAAACCGTGACTTCTTTGCCAGTTTGCTCCCTTCAAGAACCTAGCGAATCCTCTAACCATGGTTCAACGAGTCAAGAAACACTTCTTCTTTTCCGGTGAAGAAATGTACTGTGAGATCAAGGAAAACTCTTAGTCAAAGTATTTGTACACATCTTCACATATACCTACCACTTGATAATAAAATGATTTTTGAAAAATTTAATCCCGAGTTGGACCGGCTGATTTGCATCAGACTCGTTGATCAACTATTCTCTTAATCAAATGTCCGGTTTCTTTTGGTGTGGAACCATTGGTATAAGTAAACCGTTGATAACCCGTGACCGGTTCAATAAAGCCGTAAGATATTAGCTATCAGAGATAAGAAATTGCGGTGCACGTTGAATGGATGCTTTCCACGCCAGTAATGAACTAACTCAC

>Cauliflower_B
ATGTTGAAGAACAACTGCATGCCTGATAACGCTCTTCTCAGCACTCTCATCCACTGGCTTTGCAGAGACGGGAGAGTTACAGAAGCGAGGAAGTTGTTGGACGAGTTTGAGAAAGGCTCGATCCCTAGTCTCTTGACGTACAACACGTTGATCTCTGGGATGTGCGAGAAGGGAGAGCTGACGGAGGCGGGTCGGTTATGGGACGACATGGTTGAGAGGAAGTGTAAGCCGAATGCTTTCACGTATAACGTTCTGATCGAAGGCCTGTGCAAGATGGGGAATGTTAAGGAAGGTGTCTTAAAGAGATGCTGGAGAATGGTTGTTTTCCGAATAAAACGAGGTTCTTGATATTGTTCGAGGGGTTGCAGGAGTCAGGGAAAGAAGAGGATGGCTGTTAAGAGCGGGAAAGTTGATAGAGAATGTTGGGAGCTTTTCTTGAGGAAATTTGCTGGTGAGCTAGACAAAGGGGAGGTGGTTCTTAAAGAATTGTTGCATGAAGTTTCTGTCTCTTGAAGAAGCAAGGTGGTTCTTAAAAAAATAATGTTATAAGGGCAATGATCTAGATTCAAGGGATTTGGTAGCACATAGCTTTATCAAAGGTTGGTTGGGTTTTGATCTGCTCCAAGGTAAGTACAACCCTGTGATCTCATAGCTCAGGGGAAAAAGGAAGAAGATGGCGTTTGTGACCACTGCGGAAGTCTGTGACGCAGCTGATTCGGAGTGGTGAGACAGATATTCTCAGGTCCTGTTGTCACTGTCAAAGTGTTCGAAGACAATGGCTTGATCCGTCAGTTCCTCGAGGAGAAAAGGTAACTGAATCTCATTCTTTAAAAACCTAAACTTGATTTGTAACTTTCACTACTTGCACAGAGATAAAGATAATGACTATGACATGATTTCTTATTACACAAGCACATAGTTGTTACTTTGCTTAGAGTGTAATCTATCACGTTGCAAACGGGTGATAGTTGTTATTTTGCTTAGTTTTCAAATGTTTTGGATGATGTTATTAAGGAAACGGGAGAGTACTTGTGGAGGGAGCCAACGATGTGCAATACTCGGAGGCAACCCCGTGGTTCAAGCTCATTGTGAACGGATGCATCAGAGACGTTGATGAGATCAACGGTTGTGATATTGGAGTGAGAGCTTTGGCCTCTCATCCAATAAAGGCGAGCAAGAAAGGACTTGGAGAGCAATGAGTTCCAGTTAATATTGCAGGGACTCGGATTTGTGATGGTGAATGGGTTTATGCTGATACTGATGGCATTCTCGTCTCTCAGACTGAGTTATCCGTTTAATACAAAAAAGCTTGTCTTCTTCCTTTTGTTGTATTTGATCAGTTTCTAAGAACACATGAACTTGGTTCCCCCGATGATGTTTACATGATGCTACTGCTCTTTATCTGTTTTAGACCGGTTATGTTACAGTTTATACAATTTCCGGTTTATTACAGAGCTGAGAACACACCAAAAAAAAAAAACAAGAATCTAATTACTAATTAATTTACTATGTAACTGGGCTAATAACGATGGGCTTTGACGGGTCCTATAATACATTTAATACGGTTGATATTGGGTAGGTGGTAGCTGCCTAGCTGGTAAGTGAGAGAGGAGAAGAAGAGGTGAATGATTAAACAAAATCCCTCGTACTCTAACCACCAGTCAATTCAACTGAATGCTCATGTTTCTTCGATCTTATCTGTTTCCTGCACCCACACTTTGTAGTTTGTCCCTTTCTTTCAATTTATCGTGTCTCTCTCAATAATTTGGTATTTCTCTTCAACTTCCGGATAATAGTCAGATATCTATATACCCAATTAATTTTGAGCCACTTACAAAATATCTTCTTATATTCATTATTTTATTTGCTGAAATATCTTTTTTTTTCCTATTTGTTGCTGAAATAATTGGACAAAATATGTACGAGACTAATGAACTGATTTTGTAATTCCGGATATATTTCTACCAATTGTATTTATTTTGCCAGTTCACAATTATTTTTTGTTATATAATAAATTTTTATTCACTGGGTATAATTTTTTTATCAATTCATAATTTTAACAGATATTTTGTATTAATATTTATTGTTATTAATAATTTTTTTTTTCAAAACGGATAACTGATTGAATAAATTTATATTGGTGTAAAGTTCCTAGTAGGGGTGGGCACTTTACCCAATATCCGAAGCGGCATCCGAATCCGATCCGAAAAATTCGAACCGAAATCCGAACCGAAGTAGCAGAATATCCGAACGGGTATTAAATTAGGAGAGATTGGATATCCGAACCCGAACGGGTAATATCCAAACCCGAATGGATATCCAAAAATAACCGAACATACGTATAATTAACCTTATATTTCTAGTTTACATCTCTCATTTATATATAATATTTATATTGATACTACACATATTTTAAGTTCATATGATATACATACAATTACGGAAAAAATGATTTGCTACTCACTTAAAATGCATGTCAAGCTTTTTATTTCAAGAATTAACAAAAACTTACACCAAAAATTTAAAAACAATAACCAAATTAATGTCTTTTTAGTTTCAAAATGTTATGTCGAAATCTATTAACCATTCAATCTATTAAAAATAAAAAAATTAGTTAAGTGAAAGTTATATTTTTAAATACAAGAAATTTGAGAAATGAAAATTTAATTTTGTTTTTTCAAAATCTAAATATTCGAACTCGATCCGAAATAACCGAACCCGAACTAAAAATATCCGAACCCGACCCGAAGTACAGAAATACCCGAACGGGTTCTACACCTCTATAACTGAAATATCCAAAAATCTGAAATACCCGACCCGAACCCGAACGGATAGCCGAACGCCCACCCCTAGTTCCTATTTCACAAAGTTATCTGTCTGGGTAAAGATCTTTTTTCTACACTATCAAAACCATATATAGTTTGCCAGAAAGTATGTACCTGTTAAAAATATGGATTAGAGAGAGGTTTGGATTGGAATGATGTAGGTAAGGCATATTAAATGCAAGCTCTTTCCACATTTATGATTCCACGGGTCAGTGGAAGCATCACCGTGGTGGTTATGTCTATTAGAATTGAATAAATGTGGTAAATGTGTTCTACTTCTTCTTCCTCGTCCAACTATTATTGATTTGACCATGCACGCTTCTCTCAACCCACCGGTCCAAGTCAAACTTCTATCCATGTAGCTATCATCCCCTATATATCAATTGCTACTCGTAAACAACCTCACAATCAATCAACTAACAATAGAAACCTACCAGTCTCTCCTTTGAAGAAGACATGAACAAAATTAGCCACGGCGCTCTATCTCGGCCTTCCGGTAACGTTTCTCGTTCAATATTGTTGTATTTGCTTTCATATGACCAAATTCTTCATAATTAAAGATCGGTATAGAAGTCATAGATTACATATATGTACATTTGCACGGGTGAGTTTGCAACAAATGTCGTTTTACTTTGTGAAATTTAATCCCTAATCATGTTTTAGGAATGCTGCACCGTGCCAAGAGGTATAGAGGGAGAAAGTACGCAAAGCCAGAACTTAAACAAAGCAACTTCTCAAAAGACGAGGACGATCTCATCCTCAAGCTTCATGCACTTCTTGGCAATAGGTTTTCATTCTTCTTCTTTAATTCAATTTCGAGCGTTATTATAAAAATATACCGTAATGTGAATGTTTGTTTTTTTTTTGCAAAAAATAATGTGAATGTTTGTAATAATAAGATTTTGATGGTACGCTTTCAGATGGTCATTGATCGCGGGAAGATTGCCTGGACGAACCGACAACGAAGTAAGGATCCATTGGGAAACTTGCGTAGAGAAGAAACTCATGAAAATGGGAATCGATCCAACCAATCATCGTCTCTACCATCACACAAACTACACTTCTAGAAGATACATCAATGCCTCGTATAAGAAACATGAAACCGATATTATTAGTGATCAATCTTCTTCGGTATCGGAATCATGTAATATGACACTATTACCCGTTTCAAGTACCAAATTCTCTGAGGATAATGCTAGTGCCGGACATAACTGGTTGCCTGACCTCAACATCGGTCTCGTCCCGATGAAAACCGTGACTTCTTTGCCAGTTTGCTCCCTTCAAGAACCTAGCGAATCCTCTAACCATGGTTCAACGAGTCAAGAAACACTTCTTCTTTTCCGGTGAAGAAATGTACTGTGAGATCAAGGAAAACTCTTAGTCAAAGTATTTGTACACATCTTCACATATACCTACCACTTGATAATAAAATGATTTTTGAAAAATTTAATCCCGAGTTGGACCGGCTGATTTGCATCAGACTCGTTGATCAACTATTCTCTCAATCAAATGTCCGGTTTCTTTTGGTGTGGAACCATTGGTATAAGTAAACCGTTGATAACCCGTGACCGGTTCAATAAAGCCGTAAGATATTAGCTATCAGAGATAAGAAATTGCGGTGCACGTTGAATGGATGCTTTCCACGCCAGTAATGAACTAACTCAC

>Broccoli
ATGTTGAAGAACAACTGCATGCCTGATAACGCTCTTCTCAGCACTCTCATCCACTGGCTTTGCAGAGACGGGAGAGTTACAGAAGCGAGGAAGTTGTTGGACGAGTTTGAGAAAGGCTCGATCCCTAGTCTCTTGACGTACAACACGTTGATAGAAGGGAGAGCTGACGGAGGCGGGTCGGTTATGGGACGACATGGTTGAGAGGAAGTGTAAGCCGAATGCTTTCACGTATAACGTTCTGATCGAAGGCCTGTGCAAGATGGGGAATGTTAAGGAAGGTGTCTTAAAGAGATGCTGGAGAATGGTTGTTTTCCGAATAAAACGAGGTTCTTGATATTGTTCGAGGGGTTGCAGGAGTCAGGGAAAGAAGAGGATGGCTGTTAAGAGCGGGAAAGTTGATAGAGAATGTTGGGAGCTTTTCTTGAGGAAATTTGCTGGTGAGCTAGACAAAGGGGAGGTGGTTCTTAAAGAATTGTTGCAGGGACTCGGATTTGTGATGGTGAATGGGTTTATGCTGATACTGATGGCATTCTCGTCTCTCAGACTGAGTTATCCGTTTAATACAAAAAAGCTTGTCTTCTTCCTTTTGTTGTATTTGATCAGTTTCTAAGAACACCTGAACTTGGTTCCCCCGATGATGTTTACATGATGCTACTGCTCTTTATCTGTTTTAGACCGGTTATGTTACAGTTTTTACAATTTCCGGTTTATTACAGAGCTGAGAACACACAAAAAGTAAAACAAGAATCTAATTACTAATTAATTTACTATGTAACTGGGCTAATAACGATGGGCTTTGACGGGTCCTATAATACATTTAATACGGTTGATATTGGGTAGGTGGTAGCTGGTAAGTGAGAGAGGAGAAGAAGAGGTGAATGATTAAACAAAATCCCTCGTACTCTAACCACCAGTCAATTCAACTGAATGCTCATGTTTCTTCGATCTTATCTGTTTCCTGCACCCACACTTTGTAGTTTGCCCCTTTCTTTCAATTTATCGCGTCTCTCTCAATAATTTGGTATTTCTCTTCAACTTCCGGATATTAGTCAGATATCTATATACCCAATTAATTTTGAGCCACTTACAAAATATCTTCTTATATTCATTATTTTATTTGCTGAAATATCTTTTTTTTTCCTATTTGTTGCTGAAATAATTGGACAAAATATGTACGAGACTAATGAACTGATTTTGTAATTCCGGATATATTTCTACCAATTGTATTTATTTTGCCAGTTCACAATTATTTTTTGTTATATAATAAATTTTTATTCACTGGGTATAATTTTTTTATCAATTCATAATTTTAACAGATATTTTGTATTAATATTTATTGTTATTAATATTTTTTTTTTTCAAAACGGATAACTGATTGAATAAATTTATATTGGTGTAAAGTTCCTAGTAGGGGTGGGCACTTTACCCGATATCCGAAGCGGAATCCGAATCCGATCCGAAAAATTCGAACCGAAATCCGAACCGAAGTAGCAGAATATCCGAACGGGTATTAAATTAGGAGAGATTGGATATCCGAACCCGAACGGGTAATATCCAAACCCGAATGGATATCCGAAAATAACTGAACATACGTATAATTAACTTTATATTTCTAGTTTACATCTCTCATTTATATAGAATATTTATATTGATACTACACATATTTTAAGTTCATATGATATACATACAATTACGGAAAAAATGATTTGCTACTCACTTAAAATGCATTTCAAGCTTTTTATTTCAAGAATTAACAAAAACTTACATCAAAAATTTAAAAACAATAACCAAATTAATGTCTTTTTAGTTTCAAAATGTTATGTCGAAATCTATTAACCATTCAATCTATTAAAAATAAAAAAATTAGTTAAGTGAAAGTTATATTTTTAAATACAAGAAATTTGAGAAATGAAAATTTAATTTTGTTTTTTCAAAATCTAAATATCCGAACTCGATCCGAAATAACCGAACCCGAACTAAAAATATCCGAACCCGACCCGAAGTACAGAAATACCCGAACGGGTTCTACACCTCTATAACTGAAATATCCGAAAATCTGAAATACCCGACCCGAACCCGAACGGATAGCCGAACGCCCACCCCTAGTTCCTATTTCACAAAGTTATCTGTCTGGGTAAAGATCTTTTTTCTACACTATCAAAACCATATATAGTTTGCCAGAAAGTATGTACCTGTTAAAAATATGGATTAGAGAGAGGTTTGGATTGGAATGATGTAGGTAAGGCATATTAAATGCAAGCTCTTTCCACATTTATGATTCCACGGGTCAGTGGAAGCATCACCGTGGTGGTTATGTCTATTAGAATTGAATAAGTGTGGTAAATGTGTTCTGCTTCTTCTTCCTCGTCCAACTATTATTGATTTGACCATGCACGCTTCTCTCAACCCACCGGTCCAAGTCAAACTTCTATCCATGTAGCTATCATCCCCTATATATCAATTGCTTCTCGTAAACAACCTCACAATCAATCAACTAACAATAGAAACCTACCAGTCTCTCCTTTGAAGAAGACATGAACAAAATTAGCCACGGCGCTCTATCTCGGCCTTCCGGTAACGTTTCTTGTTCAATATTGTTGTATTTGCTTTCATATGACCAAATTCTTCATAATTAAAGATCGGTATAGAAGTCATAGATTACATATATGTACATTTGCACGGGTGAGTTTGCAACAAATGTCGTTTTACTTTGTGAAATTTAATCCCTAATCATGTTTTAGGAATGCTGCACCGTGCCAAGAGGTATAGAGGGAGAAAGTACGCAAAGCCAGAACTTAAACAAAGCAACTTCTCAAAAGACGAGGACGATCTCATCCTCAAGCTTCATGCACTTCTTGGCAATAGGTTTTCATTCTTCTTCTTTAATTCAATTTCGAGCGTTATTATAAAAATATACCGTAATGTGAATGTTTGTTTTTTTTTTGCAAAAAATAATGTGAATGTTTGTAATAATAAGATTTTGATGGTACGCTTTCAGATGGTCATTGATCGCGGGAAGATTGCCTGGACGAACCGACAACGAAGTAAGGATCCATTGGGAAACTTACTTAGAGAAGAAACTCATGAAAATGGGAATCGATCCAACCAATCATCGTCTCTACCATCACACAAACTACACTTCTAGAAGATACATCAATGCCTCGTATAAGAAACATGAAACCGATATTATTAGTGATCAATCTTCTTCGGTATCGGAATCATGTAATATGACACTATTACCCGTTTCAAGTACCAAATTCTCTAAGGATAATGCTACTGCCGGACATAACTGGTTGCCTGACCTCAACATCGGTCTCGTCCCGATGAAAACCGTGACTTCTTTGCCAGTTTGCTCCCTTCAAGAACCTAGCGAATCCTCTAACCATGGTTCAACGAGTCAAGAAACACTTCTTCTTTTCCGGTGAAGAAATGTACTGTGAGATCAAGGAAAACTCTTAGTCAAAGTATTTGTACACATCTTCACATATACCTACCACTTGATAATAAAATGATTTTTGAAAAATTTAATCCCGAGTTGGACCGGCTGATTTGCATCAGACTCGTTGATCAACTATTCTCTTAATCAAATGTCCGGTTTCTTTTGGTGTGGAACCATTGGTATAAGTAAACCGTTGATAACCCGTGACCGGTTCAATAAAGCCGTAAGATATTAGCTATCAGAGATAAGAAATTGCGGTGCACGTTGAATGGATGCTTTCCACGCCAGTAATGAACTAACTCAC

>09WH45
ATGGCTGTTAAGAGCGGGAAAGTTGATAGAGAATGTTGGGAGCTTTTCTTGAGGAAATTTGCTGGTGAGCTAGACAAAGGGGAGGTGGTTCTTAAAGAATTGTTGCAGGGACTCGGATTTGTGATGGTGAATGGGTTTATGCTGATACTGATGGCATTCTCGTCTCTCAGACTGAGTTATCCGTTTAATACAAAAAAGCTTGTCTTCTTCCTTTTGTTGTATTTGATCAGTTTCTAAGAACACATGAACTTGGTTCCCCCGATGATGTTTACATGATGCTACTGCTCTTTATCTGTTTTAGACCGGTTATGTTACAGTTTTTACAATTTCCGGTTTATTACAGAGCTGAGAACACACAAAAAAAAACAACAATCTAATTACTAATTAATTTACTATGTAACTGGGCTAATAACGATGGGCTTTGACGGGTCCTATAATACATTTAATACGGTTGATATTGGGTAGGTGGTAGCTGGTAAGTGAGAGAGGAGAAGAAGAGGTGAATGATTAAACAAAATCCCTCGTACTCTAACCACCAGTCAATTCAACTGAACGCTCATGTTTCTTCGATCTTATCTGTTTCCTGCACCCACACTTTGTAGTTTGTCCCTTTCTTTCAATTTATCGCGTCTCTCTCAATAATTTGGTATTTCTCTTCAACTTCCGGATATTAGTCAGATATCTATATACCCAATTAATTTTGAGCCACTTACAAAATATCTTCTTATATTCATTATTTTATTTGCTGAAATATCTTTTTTTTTCCTATTTGTTGCTGAAATAATTGGACAAAATATGTACGAGACTAATGAACTGATTTTGTAATTCCGGATATATTTCTACCAATTGTATTTATTTTGCCAGTTCACAATTATTTTTTGTTATATAATAAATTTTTATTCACTGGGTATAATTTTTTTATCAATTCATAATTTTAACAGATATTTTGTATTAATATTTATTGTTATTAATATTTTTTTTTTTTCAAAACGGATAACTGATTGAATAAATTTATATTGGTGTAAAGTTCCTAGTAGGGGTGGGCACTTTACCCGATATCCGAAGCGGCATCCGAATCCGATCCGAAAAATTCGAACCGAAATCCGAACCGAAGTAGCAGAATATCCGAACGGCTATTAAATTAGGAGAGATTGGATATCCGAACCCGAACGGGTAATATCCAAACCCGAATGGATATCCGAAAATAACCGAACATACGTATAATTAACTTTATATTTCTAGTTTACATCTCTCATTTATATAGAATATTTATATTGATACTACACATATTTTAAGTTCATATGATATACATACAATTACGGAAAAAATGATTTGCTACTCACTTAAAATGCATGTCAAACTTTTTATTTCAAGAATTAACAAAAACTTACATCAAAAATTTAAAAACAATAACCAAATTAATGTCTTTTTAGTTTCAAAATGTTATGTCGAAATCTATTAACCATTCAATCTATTAAAAATAAAAAAATTAGTTAAGTGAAAGTTATATTTTTAAATACAAGAAATTTGAGAAATGAAAATTTAATTTTGTTTTTTCAAAATCTAAATATCCGAACTCGATCCGAAATAACCGAACCCGAACTAAAAATATCCGAACCCGACCCGAAGTACAGAAATACCCGAACGGGTTCTACACCTCTATAACTGAAATATCCGAAAATCTGAAATACCCGACCCGAACCCGAACGGATAGCCGAACGCCCACCCCTAGTTCCTATTTCACAAAGTTATCTGTCTGGGTAAAGATCTTTTTTCTACACTATCAAAACCATATATAGTTTGCCAGAAAGTATGTACCTGTTAAAAATATGGATTAGAGAGAGGTTTGGATTGGAATGATGTAGGTAAGGCATATTAAATGCAAGCTCTTTCCACATTTATGATTCCACGGGTCAGTGGAAGCATCACCGTGGTGGTTATGTCTATTAGAATTGAATAAGTGTGGTAAATGTGTTCTGCTTCTTCTTCCTCGTCCAACTATTATTGATTTGACCATGCACGCTTCTCTCAACCCACCGGTCCAAGTCAAACTTCTATCCATGTAGCTATCATCCCCTATATATCAATTGCTTCTCGTAAACAACCTCACAATCAATCAACTAACAATAGAAACCTACCAGTCTCTCCTTTGAAGAAGACATGAACAAAATTAGCCACGGCGCTCTATCTCGGCCTTCCGGTAACGTTTCTTGTTCAATATTGTTGTATTTGCTTTCATATGACCAAATTCTTCATAATTAAAGATCGGTATAGAAGTCATAGATTACATATATGTACATTTGCACGGGTGAGTTTGCAACAAATGTCGTTTTACTTTGTGAAATTTAATCCCTAATCATGTTTTAGGAATGCTGCACCGTGCCAAGAGGTATAGAGGGAGAAAGTACGCAAAGCCAGAACTTAAACAAAGCAACTTCTCAAAAGACGAGGACGATCTCATCCTCAAGCTTCATGCACTTCTTGGCAATAGGTTTTCATTCTTCTTCTTTAATTCAATTTCGAGCGTTATTATAAAAATATACCGTAATGTGAATGTTTGTTTTTTTTTTTGCAAAAAATAATGTGAATGTTTGTAATAATAAGATTTTGATGGTACGCTTTCAGATGGTCATTGATCGCGGGAAGATTGCCTGGACGAACCGACAACGAAGTAAGGATCCATTGGGAAACTTACTTAGAGAAGAAACTCATGAAAATGGGAATCGATCCAACCAATCATCGTCTCTACCATCACACAAACTACACTTCTAGAAGATACATCAATGCCTCGTATAAGAAACATGAAACCGATATTATTAGTGATCAATCTTCTTCGGTATCGGAATCATGTAATATGACACTATTACCCGTTTCAAGTACCAAATTCTCTAAGGATAATGCTAGTGCCGGACATAACTGGTTGCCTGACCTCAACATCGGTCTCGTCCCGATGAAAACCGTGACTTCTTTGCCAGTTTGCTCCCTTCAAGAACCTAGCGAATCCTCTAACCATGGTTCAACGAGTCAAGAAACACTTCTTCTTTTCCGGTGAAGAAATGTACTGTGAGATCAAGGAAAACTCTTAGTCAAAGTATTTGTACACATCTTCACATATACCTACCACTTGATAATAAAATGATTTTTGAAAAATTTAATCCCGAGTTGGACCGGCTGATTTGCATCAGACTCGTTGATCAACTATTCTCTTAATCAAATGTCCGGTTTCTTTTGGTGTGGAACCATTGGTATAAGTAAACCGTTGATAACCCGTGACCGGTTCAATAAAGCCGTAAGATATTAGCTATCAGAGATAAGAAATTGCGGTGCACGTTGAATGGATGCTTTCCACGCCAGTAATGAACTAACTCAC

>154_1
ATGGCTGTTAAGAGCGGGAAAGTTGATAGAGAATGTTGGGAGCTTTTCTTGAGGAAATTTGCTGGTGAGCTAGACAAAGGGGAGGTGGTTCTTAAAGAATTGTTGCAGGGACTCGGATTTGTGATGGTGAATGGGTTTATGCTGATACTGATGGCATTCTCGTCTCTCAGACTGAGTTATCCGTTTAATACAAAAAAGCTTGTCTTCTTCCTTTTGTTGTATTTGATCAGTTTCTAAGAACACCTGAACTTGGTTCCCCCGATGATGTTTACATGATGCTACTGCTCTTTATCTGTTTTAGACCGGTTATGTTACAGTTTTTACAATTTCCGGTTTATTACAGAGCTGAGAACACACAAAAAGTAAAACAAGAATCTAATTACTAATTAATTTACTATGTAACTGGGCTAATAACGATGGGCTTTGACGGGTCCTATAATACATTTAATACGGTTGATATTGGGTAGGTGGTAGCTGGTAAGTGAGAGAGGAGAAGAAGAGGTGAATGATTAAACAAAATCCCTCGTACTCTAACCACCAGTCAATTCAACTGAATGCTCATGTTTCTTCGATCTTATCTGTTTCCTGCACCCACACTTTGTAGTTTGCCCCTTTCTTTCAATTTATCGCGTCTCTCTCAATAATTTGGTATTTCTCTTCAACTTCCGGATATTAGTCAGATATCTATATACCCAATTAATTTTGAGCCACTTACAAAATATCTTCTTATATTCATTATTTTATTTGCTGAAATATCTTTTTTTTTCCTATTTGTTGCTGAAATAATTGGACAAAATATGTACGAGACTAATGAACTGATTTTGTAATTCCGGATATATTTCTACCAATTGTATTTATTTTGCCAGTTCACAATTATTTTTTGTTATATAATAAATTTTTATTCACTGGGTATAATTTTTTTATCAATTCATAATTTTAACAGATATTTTGTATTAATATTTATTGTTATTAAAATTTTTTTTTTTCAAAACGGATAACTGATTGAATAAATTTATATTGGTGTAAAGTTCCTAGTAGGGGTGGGCACTTTACCCGATATCCGAAGCGGAATCCGAATCCGATCCGAAAAATTCGAACCGAAATCCGAACCGAAGTAGCAGAATATCCGAACGGGTATTAAATTAGGAGAGATTGGATATCCGAACCCGAACGGGTAATATCCAAACCCGAATGGATATCCGAAAATAACTGAACATACGTATAATTAACTTTATATTTCTAGTTTACATCTCTCATTTATATAGAATATTTATATTGATACTACACATATTTTAAGTTCATATGATATACATACAATTACGGAAAAAATGATTTGCTACTCACTTAAAATGCATTTCAAGCTTTTTATTTCAAGAATTAACAAAAACTTACATCAAAAATTTAAAAACAATAACCAAATTAATGTCTTTTTAGTTTCAAAATGTTATGTCGAAATCTATTAACCATTCAATCTATTAAAAATAAAAAAATTAGTTAAGTGAAAGTTATATTTTTAAATACAAGAAATTTGAGAAATGAAAATTTAATTTTGTTTTTTCAAAATCTAAATATCCGAACTCGATCCGAAATAACCGAACCCGAACTAAAAATATCCGAACCCGACCCGAAGTACAGAAATACCCGAACGGGTTCTACACCTCTATAACTGAAATATCCGAAAATCTGAAATACCCGACCCGAACCCGAACGGATAGCCGAACGCCCACCCCTAGTTCCTATTTCACAAAGTTATCTGTCTGGGTAAAGATCTTTTTTCTACACTATCAAAACCATATATAGTTTGCCAGAAAGTATGTACCTGTTAAAAATATGGATTAGAGAGAGGTTTGGATTGGAATGATGTAGGTAAGGCATATTAAATGCAAGCTCTTTCCACATTTATGATTCCACGGGTCAGTGGAAGCATCACCGTGGTGGTTATTATGTCTATTAGAATTGAATAAATGTGGTAAATGTGTTCTACTTCTTCTTCCTCGTCCAACTATTATTGATTTGACCATGCACGCTTCTCTCAACCCACCGGTCCAAGTCAAACTTCTATCCATGTAGCTATCATCCCCTATATATCAATTGCTTCTCGTAAACAACCTCACAATCAATCAACTAACAATAGAAACCTACCAGTCTCTCCTTTGAAGAAGACATGAACAAAATTAGCCACGGCGCTCTATCTCGGCCTTCCGGTAACGTTTCTTGTTCAATATTGTTGTATTTGCTTTCATATGACCAAATTCTTCATAATTAAAGATCGGTATAGAAGTCATAGATTACATATATGTACATTTGCACGGGTGAGTTTGCAACAAATGTCGTTTTACTTTGTGAAATTTAATCCCTAATCATGTTTTAGGAATGCTGCACCGTGCCAAGAGGTATAGAGGGAGAAAGTACGCAAAGCCAGAACTTAAACAAAGCAACTTCTCAAAAGACGAGGACGATCTCATCCTCAAGCTTCATGCACTTCTTGGCAATAGGTTTTCATTCTTCTTCTTTAATTCAATTTCGAGCGTTATTATAAAAATATACCGTAATGTGAATGTTTGTTTTTTTTTTTGCAAAAAATAATGTGAATGTTTGTAATAATAAGATTTTGATGGTACGCTTTCAGATGGTCATTGATCGCGGGAAGATTGCCTGGACGAACCGACAACGAAGTAAGGATCCATTGGGAAACTTACTTAGAGAAGAAACTCATGAAAATGGGAATCGATCCAACCAATCATCGTCTCTACCATCACACAAACTACACTTCTAGAAGATACATCAATGCCTCGTATAAGAAACATGAAACCGATATTATTAGTGATCAATCTTCTTCGGTATCGGAATCATGTAATATGACACTATTACCCGTTTCAAGTACCAAATTCTCTAAGGATAATGCTACTGCCGGACATAACTGGTTGCCTGACCTCAACATCGGTCTCGTCCCGATGAAAACCGTGACTTCTTTGCCAGTTTGCTCCCTTCAAGAACCTAGCGAATCCTCTAACCATGGTTCAACGAGTCAAGAAACACTTCTTCTTTTCCGGTGAAGAAATGTACTGTGAGATCAAGGAAAACTCTTAGTCAAAGTATTTGTACACATCTTCACATATACCTACCACTTGATAATAAAATGATTTTTGAAAAATTTAATCCCGAGTTGGACCGGCTGATTTGCATCAGACTCGTTGATCAACTATCCTCTTAATCAAATGTCCGGTTTCTTTTGGTGTGGAACCATTGGTATAAGTAAACCGTTGATAACCCGTGACCGGTTCAATAAAGCCGTAAGATATTAGCTATCAGAGATAAGAAATTGCGGTGCACGTTGAATGGATGCTTTCCACGCCAGTAATGAACTAACTCAC

>154_2
ATGGCTGTTAAGAGCGGGAAAGTTGATAGAGAATGTTGGGAGCTTTTCTTGAGGAAATTTGCTGGTGAGCTAGACAAAGGGGAGGTGGTTCTTAAAGAATTGTTGCAGGGACTCGGATTTGTGATGGTGAATGGGTTTATGCTGATACTGATGGCATTCTCGTCTCTCAGACTGAGTTATCCGTTTAATACAAAAAAGCTTGTCTTCTTCCTTTTGTTGTATTTGATCAGTTTCTAAGAACACCTGAACTTGGTTCCCCCGATGATGTTTACATGATGCTACTGCTCTTTATCTGTTTTAGACCGGTTATGTTACAGTTTTTACAATTTCCGGTTTATTACAGAGCTGAGAACACACAAAAAGTAAAACAAGAATCTAATTACTAATTAATTTACTATGTAACTGGGCTAATAACGATGGGCTTTGACGGGTCCTATAATACATTTAATACGGTTGATATTGGGTAGGTGGTAGCTGGTAAGTGAGAGAGGAGAAGAAGAGGTGAATGATTAAACAAAATCCCTCGTACTCTAACCACCAGTCAATTCAACTGAATGCTCATGTTTCTTCGATCTTATCTGTTTCCTGCACCCACACTTTGTAGTTTGCCCCTTTCTTTCAATTTATCGCGTCTCTCTCAATAATTTGGTATTTCTCTTCAACTTCCGGATATTAGTCAGATATCTATATACCCAATTAATTTTGAGCCACTTACAAAATATCTTCTTATATTCATTATTTTATTTGCTGAAATATCTTTTTTTTTCCTATTTGTTGCTGAAATAATTGGACAAAATATGTACGAGACTAATGAACTGATTTTGTAATTCCGGATATATTTCTACCAATTGTATTTATTTTGCCAGTTCACAATTATTTTTTGTTATATAATAAATTTTTATTCACTGGGTATAATTTTTTTATCAATTCATAATTTTAACAGATATTTTGTATTAATATTTATTGTTATTAAAATTTTTTTTTTTCAAAACGGATAACTGATTGAATAAATTTATATTGGTGTAAAGTTCCTAGTAGGGGTGGGCACTTTACCCGATATCCGAAGCGGAATCCGAATCCGATCCGAAAAATTCGAACCGAAATCCGAACCGAAGTAGCAGAATATCCGAACGGGTATTAAATTAGGAGAGATTGGATATCCGAACCCGAACGGGTAATATCCAAACCCGAATGGATATCCGAAAATAACTGAACATACGTATAATTAACTTTATATTTCTAGTTTACATCTCTCATTTATATAGAATATTTATATTGATACTACACATATTTTAAGTTCATATGATATACATACAATTACGGAAAAAATGATTTGCTACTCACTTAAAATGCATTTCAAGCTTTTTATTTCAAGAATTAACAAAAACTTACATCAAAAATTTAAAAACAATAACCAAATTAATGTCTTTTTAGTTTCAAAATGTTATGTCGAAATCTATTAACCATTCAATCTATTAAAAATAAAAAAATTAGTTAAGTGAAAGTTATATTTTTAAATACAAGAAATTTGAGAAATGAAAATTTAATTTTGTTTTTTCAAAATCTAAATATCCGAACTCGATCCGAAATAACCGAACCCGAACTAAAAATATCCGAACCCGACCCGAAGTACAGAAATACCCGAACGGGTTCTACACCTCTATAACTGAAATATCCGAAAATCTGAAATACCCGACCCGAACCCGAACGGATAGCCGAACGCCCACCCCTAGTTCCTATTTCACAAAGTTATCTGTCTGGGTAAAGATCTTTTTTCTACACTATCAAAACCATATATAGTTTGCCAGAAAGTATGTACCTGTTAAAAATATGGATTAGAGAGAGGTTTGGATTGGAATGATGTAGGTAAGGCATATTAAATGCAAGCTCTTTCCACATTTATGATTCCACGGGTCAGTGGAAGCATCACCGTGGTGGTTATGTCTATTAGAATTGAATAAGTGTGGTAAATGTGTTCTGCTTCTTCTTCCTCGTCCAACTATTATTGATTTGACCATGCACGCTTCTCTCAACCCACCGGTCCAAGTCAAACTTCTATCCATGTAGCTATCATCCCCTATATATCAATTGCTTCTCGTAAACAACCTCACAATCAATCAACTAACAATAGAAACCTACCAGTCTCTCCTTTGAAGAAGACATGAACAAAATTAGCCACGGCGCTCTATCTCGGCCTTCCGGTAACGTTTCTTGTTCAATATTGTTGTATTAGCTTTCATATGACCAAATTCTTCATAATTAAAGATCGGTATAGAAGTCATAGATTACATATATGTACATTTGCACGGGTGAGTTTGCAACAAATGTCGTTTTACTTTGTGAAATTTAATCCCTAATCATGTTTTAGGAATGCTGCACCGTGCCAAGAGGTATAGAGGGAGAAAGTACGCAAAGCCAGAACTTAAACAAAGCAACTTCTCAAAAGACGAGGACGATCTCATCCTCAAGCTTCATGCACTTCTTGGCAATAGGTTTTCATTCTTCTTCTTTAATTCAATTTCGAGCGTTATTATAAAAATATACCGTAATGTGAATGTTTGTTTTTTTTTTTGCAAAAAATAATGTGAATGTTTGTAATAATAAGATTTTGATGGTACGCTTTCAGATGGTCATTGATCGCGGGAAGATTGCCTGGACGAACCGACAACGAAGTAAGGATCCATTGGGAAACTTACTTAGAGAAGAAACTCATGAAAATGGGAATCGATCCAACCAATCATCGTCTCTACCATCACACAAACTACACTTCTAGAAGATACATCAATGCCTCGTATAAGAAACATGAAACCGATATTATTAGTGATCAATCTTCTTCGGTATCGGAATCATGTAATATGACACTATTACCCGTTTCAAGTACCAAATTCTCTAAGGATAATGCTACTGCCGGACATAACTGGTTGCCTGACCTCAACATCGGTCTCGTCCCGATGAAAACCGTGACTTCTTTGCCAGTTTGCTCCCTTCAAGAACCTAGCGAATCCTCTAACCATGGTTCAACGAGTCAAGAAACACTTCTTCTTTTCCGGTGAAGAAATGTACTGTGAGATCAAGGAAAACTCTTAGTCAAAGTATTTGTACACATCTTCACATATACCTACCACTTGATAATAAAATGATTTTTGAAAAATTTAATCCCGAGTTGGACCGGCTGATTTGCATCAGACTCGTTGATCAACTATCCTCTTAATCAAATGTCCGGTTTCTTTTGGTGTGGAACCATTGGTATAAGTAAACCGTTGATAACCCGTGACCGGTTCAATAAAGCCGTAAGATATTAGCTATCAGAGATAAGAAATTGCGGTGCACGTTGAATGGATGCTTTCCACGCCAGTAATGAACTAACTCAC

>842
ATGGCTGTTAAGAGCGGGAAAGTTGATAGAGAATGTTGGGAGCTTTTCTTGAGGAAATTTGCTGGTGAGCTAGACAAAGGGGAGGTGGTTCTTAAAGAATTGTTGCAGGGACTCGGATTTGTGATGGTGAATGGGTTTATGCTGATACTGATGGCATTCTCGTCTCTCAGACTGAGTTATCCGTTTAATACAAAAAAGCTTGTCTTCTTCCTTTTGTTGTATTTGATCAGTTTCTAAGAACACATGAACTTGGTTCCCCCGATGATGTTTACATGATGCTACTGCTCTTTATCTGTTTTAGACCGGTTATGTTACAGTTTTTACAATTTCCGGTTTATTACAGAGCTGAGAACACACAAAAAAAAAAACAACAATCTAATTACTAATTAATTTACTATGTAACTGGGCTAATAACGATGGGCTTTGACGGGTCCTATAATACATTTAATACGGTTGATATTGGGTAGGTGGTAGCTGGTAAGTGAGAGAGGAGAAGAAGAGGTGAATGATTAAACAAAATCCCTCGTACTCTAACCACCAGTCAATTCAACTGAACGCTCATGTTTCTTCGATCTTATCTGTTTCCTGCACCCACACTTTGTAGTTTGTCCCTTTCTTTCAATTTATCGCGTCTCTCTCAATAATTTGGTATTTCTCTTCAACTTCCGGATATTAGTCAGATATCTATATACCCAATTAATTTTGAGCCACTTACAAAATATCTTCTTATATTCATTATTTTATTTGCTGAAATATCTTTTTTTTTCCTATTTGTTGCTGAAATAATTGGACAAAATATGTACGAGACTAATGAACTGATTTTGTAATTCCGGATATATTTCTACCAATTGTATTTATTTTGCCAGTTCACAATTATTTTTTGTTATATAATAAATTTTTATTCACTGGGTATAATTTTTTTATCAATTCATAATTTTAACAGATATTTTGTATTAATATTTATTGTTATTAATATTTTTTTTTTTTCAAAACGGATAACTGATTGAATAAATTTATATTGGTGTAAAGTTCCTAGTAGGGGTGGGCACTTTACCCGATATCCGAAGCGGCATCCGAATCCGATCCGAAAAATTCGAACCGAAATCCGAACCGAAGTAGCAGAATATCCGAACGGCTATTAAATTAGGAGAGATTGGATATCCGAACCCGAACGGGTAATATCCAAACCCGAATGGATATCCGAAAATAACCGAACATACGTATAATTAACTTTATATTTCTAGTTTACATCTCTCATTTATATAGAATATTTATATTGATACTACACATATTTTAAGTTCATATGATATACATACAATTACGGAAAAAATGATTTGCTACTCACTTAAAATGCATGTCAAACTTTTTATTTCAAGAATTAACAAAAACTTACATCAAAAATTTAAAAACAATAACCAAATTAATGTCTTTTTAGTTTCAAAATGTTATGTCGAAATCTATTAACCATTCAATCTATTAAAAATAAAAAAATTAGTTAAGTGAAAGTTATATTTTTAAATACAAGAAATTTGAGAAATGAAAATTTAATTTTGTTTTTTCAAAATCTAAATATCCGAACTCGATCCGAAATAACCGAACCCGAACTAAAAATATCCGAACCCGACCCGAAGTACAGAAATACCCGAACGGGTTCTACACCTCTATAACTGAAATATCCGAAAATCTGAAATACCCGACCCGAACCCGAACGGATAGCCGAACGCCCACCCCTAGTTCCTATTTCACAAAGTTATCTGTCTGGGTAAAGATCTTTTTTCTACACTATCAAAACCATATATAGTTTGCCAGAAAGTATGTACCTGTTAAAAATATGGATTAGAGAGAGGTTTGGATTGGAATGATGTAGGTAAGGCATATTAAATGCAAGCTCTTTCCACATTTATGATTCCACGGGTCAGTGGAAGCATCACCGTGGTGGTTATGTCTATTAGAATTGAATAAGTGTGGTAAATGTGTTCTGCTTCTTCTTCCTCGTCCAACTATTATTGATTTGACCATGCACGCTTCTCTCAACCCACCGGTCCAAGTCAAACTTCTATCCATGTAGCTATCATCCCCTATATATCAATTGCTTCTCGTAAACAACCTCACAATCAATCAACTAACAATAGAAACCTACCAGTCTCTCCTTTGAAGAAGACATGAACAAAATTAGCCACGGCGCTCTATCTCGGCCTTCCGGTAACGTTTCTTGTTCAATATTGTTGTATTTGCTTTCATATGACCAAATTCTTCATAATTAAAGATCGGTATAGAAGTCATAGATTACATATATGTACATTTGCACGGGTGAGTTTGCAACAAATGTCGTTTTACTTTGTGAAATTTAATCCCTAATCATGTTTTAGGAATGCTGCACCGTGCCAAGAGGTATAGAGGGAGAAAGTACGCAAAGCCAGAACTTAAACAAAGCAACTTCTCAAAAGACGAGGACGATCTCATCCTCAAGCTTCATGCACTTCTTGGCAATAGGTTTTCATTCTTCTTCTTTAATTCAATTTCGAGCGTTATTATAAAAATATACCGTAATGTGAATGTTTGTTTTTTTTTTTGCAAAAAATAATGTGAATGTTTGTAATAATAAGATTTTGATGGTACGCTTTCAGATGGTCATTGATCGCGGGAAGATTGCCTGGACGAACCGACAACGAAGTAAGGATCCATTGGGAAACTTACTTAGAGAAGAAACTCATGAAAATGGGAATCGATCCAACCAATCATCGTCTCTACCATCACACAAACTACACTTCTAGAAGATACATCAATGCCTCGTATAAGAAACATGAAACCGATATTATTAGTGATCAATCTTCTTCGGTATCGGAATCATGTAATATGACACTATTACCCGTTTCAAGTACCAAATTCTCTAAGGATAATGCTAGTGCCGGACATAACTGGTTGCCTGACCTCAACATCGGTCTCGTCCCGATGAAAACCGTGACTTCTTTGCCAGTTTGCTCCCTTCAAGAACCTAGCGAATCCTCTAACCATGGTTCAACGAGTCAAGAAACACTTCTTCTTTTCCGGTGAAGAAATGTACTGTGAGATCAAGGAAAACTCTTAGTCAAAGTATTTGTACACATCTTCACATATACCTACCACTTGATAATAAAATGATTTTTGAAAAATTTAATCCCGAGTTGGACCGGCTGATTTGCATCAGACTCGTTGATCAACTATTCTCTTAATCAAATGTCCGGTTTCTTTTGGTGTGGAACCATTGGTATAAGTAAACCGTTGATAACCCGTGACCGGTTCAATAAAGCCGTAAGATATTAGCTATCAGAGATAAGAAATTGCGGTGCACGTTGAATGGATGCTTTCCACGCCAGTAATGAACTAACTCAC

>2409_1
ATGGCTGTTAAGAGCGGGAAAGTTGATAGAGAATGTTGGGAGCTTTTCTTGAGGAAATTTGCTGGTGAGCTAGACAAAGGGGAGGTGGTTCTTAAAGAATTGTTGCAGGGACTCGGATTTGTGATGGTGAATGGGTTTATGCTGATACTGATGGCATTCTCGTCTCTCAGACTGAGTTATCCGTTTAATACAAAAAAGCTTGTCTTCTTCCTTTTGTTGTATTTGATCAGTTTCTAAGAACACATGAACTTGGTTCCCCCGATGATGTTTACATGATGCTACTGCTCTTTATCTGTTTTAGACCGGTTATGTTACAGTTTTTACAATTTCCGGTTTATTACAGAGCTGAGAACACACAAAAAAAAAACAACAATCTAATTACTAATTAATTTACTATGTAACTGGGCTAATAACGATGGGCTTTGACGGGTCCTATAATACATTTAATACGGTTGATATTGGGTAGGTGGTAGCTGGTAAGTGAGAGAGGAGAAGAAGAGGTGAATGATTAAACAAAATCCCTCGTACTCTAACCACCAGTCAATTCAACTGAACGCTCATGTTTCTTCGATCTTATCTGTTTCCTGCACCCACACTTTGTAGTTTGTCCCTTTCTTTCAATTTATCGCGTCTCTCTCAATAATTTGGTATTTCTCTTCAACTTCCGGATATTAGTCAGATATCTATATACCCAATTAATTTTGAGCCACTTACAAAATATCTTCTTATATTCATTATTTTATTTGCTGAAATATCTTTTTTTTTCCTATTTGTTGCTGAAATAATTGGACAAAATATGTACGAGACTAATGAACTGATTTTGTAATTCCGGATATATTTCTACCAATTGTATTTATTTTGCCAGTTCACAATTATTTTTTGTTATATAATAAATTTTTATTCACTGGGTATAATTTTTTTATCAATTCATAATTTTAACAGATATTTTGTATTAATATTTATTGTTATTAATATTTTTTTTTTTTCAAAACGGATAACTGATTGAATAAATTTATATTGGTGTAAAGTTCCTAGTAGGGGTGGGCACTTTACCCGATATCCGAAGCGGCATCCGAATCCGATCCGAAAAATTCGAACCGAAATCCGAACCGAAGTAGCAGAATATCCGAACGGCTATTAAATTAGGAGAGATTGGATATCCGAACCCGAACGGGTAATATCCAAACCCGAATGGATATCCGAAAATAACCGAACATACGTATAATTAACTTTATATTTCTAGTTTACATCTCTCATTTATATAGAATATTTATATTGATACTACACATATTTTAAGTTCATATGATATACATACAATTACGGAAAAAATGATTTGCTACTCACTTAAAATGCATGTCAAACTTTTTATTTCAAGAATTAACAAAAACTTACATCAAAAATTTAAAAACAATAACCAAATTAATGTCTTTTTAGTTTCAAAATGTTATGTCGAAATCTATTAACCATTCAATCTATTAAAAATAAAAAAATTAGTTAAGTGAAAGTTATATTTTTAAATACAAGAAATTTGAGAAATGAAAATTTAATTTTGTTTTTTCAAAATCTAAATATCCGAACTCGATCCGAAATAACCGAACCCGAACTAAAAATATCCGAACCCGACCCGAAGTACAGAAATACCCGAACGGGTTCTACACCTCTATAACTGAAATATCCGAAAATCTGAAATACCCGACCCGAACCCGAACGGATAGCCGAACGCCCACCCCTAGTTCCTATTTCACAAAGTTATCTGTCTGGGTAAAGATCTTTTTTCTACACTATCAAAACCATATATAGTTTGCCAGAAAGTATGTACCTGTTAAAAATATGGATTAGAGAGAGGTTTGGATTGGAATGATGTAGGTAAGGCATATTAAATGCAAGCTCTTTCCACATTTATGATTCCACGGGTCAGTGGAAGCATCACCGTGGTGGTTATGTCTATTAGAATTGAATAAGTGTGGTAAATGTGTTCTGCTTCTTCTTCCTCGTCCAACTATTATTGATTTGACCATGCACGCTTCTCTCAACCCACCGGTCCAAGTCAAACTTCTATCCATGTAGCTATCATCCCCTATATATCAATTGCTTCTCGTAAACAACCTCACAATCAATCAACTAACAATAGAAACCTACCAGTCTCTCCTTTGAAGAAGACATGAACAAAATTAGCCACGGCGCTCTATCTCGGCCTTCCGGTAACGTTTCTTGTTCAATATTGTTGTATTTGCTTTCATATGACCAAATTCTTCATAATTAAAGATCGGTATAGAAGTCATAGATTACATATATGTACATTTGCACGGGTGAGTTTGCAACAAATGTCGTTTTACTTTGTGAAATTTAATCCCTAATCATGTTTTAGGAATGCTGCACCGTGCCAAGAGGTATAGAGGGAGAAAGTACGCAAAGCCAGAACTTAAACAAAGCAACTTCTCAAAAGACGAGGACGATCTCATCCTCAAGCTTCATGCACTTCTTGGCAATAGGTTTTCATTCTTCTTCTTTAATTCAATTTCGAGCGTTATTATAAAAATATACCGTAATGTGAATGTTTGTTTTTTTTTTTGCAAAAAATAATGTGAATGTTTGTAATAATAAGATTTTGATGGTACGCTTTCAGATGGTCATTGATCGCGGGAAGATTGCCTGGACGAACCGACAACGAAGTAAGGATCCATTGGGAAACTTACTTAGAGAAGAAACTCATGAAAATGGGAATCGATCCAACCAATCATCGTCTCTACCATCACACAAACTACACTTCTAGAAGATACATCAATGCCTCGTATAAGAAACATGAAACCGATATTATTAGTGATCAATCTTCTTCGGTATCGGAATCATGTAATATGACACTATTACCCGTTTCAAGTACCAAATTCTCTAAGGATAATGCTAGTGCCGGACATAACTGGTTGCCTGACCTCAACATCGGTCTCGTCCCGATGAAAACCGTGACTTCTTTGCCAGTTTGCTCCCTTCAAGAACCTAGCGAATCCTCTAACCATGGTTCAACGAGTCAAGAAACACTTCTTCTTTTCCGGTGAAGAAATGTACTGTGAGATCAAGGAAAACTCTTAGTCAAAGTATTTGTACACATCTTCACATATACCTACCACTTGATAATAAAATGATTTTTGAAAAATTTAATCCCGAGTTGGACCGGCTGATTTGCATCAGACTCGTTGATCAACTATCCTCTTAATCAAATGTCCGGTTTCTTTTGGTGTGGAACCATTGGTATAAGTAAACCGTTGATAACCCGTGACCGGTTCAATAAAGCCGTAAGATATTAGCTATCAGAGATAAGAAATTGCGGTGCACGTTGAATGGATGCTTTCCACGCCAGTAATGAACTAACTCAC

>2409_2
ATGGCTGTTAAGAGCGGGAAAGTTGATAGAGAATGTTGGGAGCTTTTCTTGAGGAAATTTGCTGGTGAGCTAGACAAAGGGGAGGTGGTTCTTAAAGAATTGTTGCAGGGACTCGGATTTGTGATGGTGAATGGGTTTATGCTGATACTGATGGCATTCTCGTCTCTCAGACTGAGTTATCCGTTTAATACAAAAAAGCTTGTCTTCTTCCTTTTGTTGTATTTGATCAGTTTCTAAGAACACATGAACTTGGTTCCCCCGATGATGTTTACATGATGCTACTGCTCTTTATCTGTTTTAGACCGGTTATGTTACAGTTTTTACAATTTCCGGTTTATTACAGAGCTGAGAACACACAAAAAAAAAACAACAATCTAATTACTAATTAATTTACTATGTAACTGGGCTAATAACGATGGGCTTTGACGGGTCCTATAATACATTTAATACGGTTGATATTGGGTAGGTGGTAGCTGGTAAGTGAGAGAGGAGAAGAAGAGGTGAATGATTAAACAAAATCCCTCGTACTCTAACCACCAGTCAATTCAACTGAACGCTCATGTTTCTTCGATCTTATCTGTTTCCTGCACCCACACTTTGTAGTTTGTCCCTTTCTTTCAATTTATCGCGTCTCTCTCAATAATTTGGTATTTCTCTTCAACTTCCGGATATTAGTCAGATATCTATATACCCAATTAATTTTGAGCCACTTACAAAATATCTTCTTATATTCATTATTTTATTTGCTGAAATATCTTTTTTTTTCCTATTTGTTGCTGAAATAATTGGACAAAATATGTACGAGACTAATGAACTGATTTTGTAATTCCGGATATATTTCTACCAATTGTATTTATTTTGCCAGTTCACAATTATTTTTTGTTATATAATAAATTTTTATTCACTGGGTATAATTTTTTTATCAATTCATAATTTTAACAGATATTTTGTATTAATATTTATTGTTATTAATATTTTTTTTTTTTCAAAACGGATAACTGATTGAATAAATTTATATTGGTGTAAAGTTCCTAGTAGGGGTGGGCACTTTACCCGATATCCGAAGCGGCATCCGAATCCGATCCGAAAAATTCGAACCGAAATCCGAACCGAAGTAGCAGAATATCCGAACGGCTATTAAATTAGGAGAGATTGGATATCCGAACCCGAACGGGTAATATCCAAACCCGAATGGATATCCGAAAATAACCGAACATACGTATAATTAACTTTATATTTCTAGTTTACATCTCTCATTTATATAGAATATTTATATTGATACTACACATATTTTAAGTTCATATGATATACATACAATTACGGAAAAAATGATTTGCTACTCACTTAAAATGCATGTCAAACTTTTTATTTCAAGAATTAACAAAAACTTACATCAAAAATTTAAAAACAATAACCAAATTAATGTCTTTTTAGTTTCAAAATGTTATGTCGAAATCTATTAACCATTCAATCTATTAAAAATAAAAAAATTAGTTAAGTGAAAGTTATATTTTTAAATACAAGAAATTTGAGAAATGAAAATTTAATTTTGTTTTTTCAAAATCTAAATATCCGAACTCGATCCGAAATAACCGAACCCGAACTAAAAATATCCGAACCCGACCCGAAGTACAGAAATACCCGAACGGGTTCTACACCTCTATAACTGAAATATCCGAAAATCTGAAATACCCGACCCGAACCCGAACGGATAGCCGAACGCCCACCCCTAGTTCCTATTTCACAAAGTTATCTGTCTGGGTAAAGATCTTTTTTCTACACTATCAAAACCATATATAGTTTGCCAGAAAGTATGTACCTGTTAAAAATATGGATTAGAGAGAGGTTTGGATTGGAATGATGTAGGTAAGGCATATTAAATGCAAGCTCTTTCCACATTTATGATTCCACGGGTCAGTGGAAGCATCACCGTGGTGGTTATGTCTATTAGAATTGAATAAGTGTGGTAAATGTGTTCTGCTTCTTCTTCCTCGTCCAACTATTATTGATTTGACCATGCACGCTTCTCTCAACCCACCGGTCCAAGTCAAACTTCTATCCATGTAGCTATCATCCCCTATATATCAATTGCTTCTCGTAAACAACCTCACAATCAATCAACTAACAATAGAAACCTACCAGTCTCTCCTTTGAAGAAGACATGAACAAAATTAGCCACGGCGCTCTATCTCGGCCTTCCGGTAACGTTTCTTGTTCAATATTGTTGTATTTGCTTTCATATGACCAAATTCTTCATAATTAAAGATCGGTATAGAAGTCATAGATTACATATATGTACATTTGCACGGGTGAGTTTGCAACAAATGTCGTTTTACTTTGTGAAATTTAATCCCTAATCATGTTTTAGGAATGCTGCACCGTGCCAAGAGGTATAGAGGGAGAAAGTACGCAAAGCCAGAACTTAAACAAAGCAACTTCTCAAAAGACGAGGACGATCTCATCCTCAAGCTTCATGCACTTCTTGGCAATAGGTTTTCATTCTTCTTCTTTAATTCAATTTCGAGCGTTATTATAAAAATATACCGTAATGTGAATGTTTGTTTTTTTTTTTGCAAAAAATAATGTGAATGTTTGTAATAATAAGATTTTGATGGTACGCTTTCAGATGGTCATTGATCGCGGGAAGATTGCCTGGACGAACCGACAACGAAGTAAGGATCCATTGGGAAACTTACTTAGAGAAGAAACTCATGAAAATGGGAATCGATCCAACCAATCATCGTCTCTACCATCACACAAACTACACTTCTAGAAGATACATCAATGCCTCGTATAAGAAACATGAAACCGATATTATTAGTGATCAATCTTCTTCGGTATCGGAATCATGTAATATGACACTATTACCCGTTTCAAGTACCAAATTCTCTAAGGATAATGCTAGTGCCGGACATAACTGGTTGCCTGACCTCAACATCGGTCTCGTCCCGATGAAAACCGTGACTTCTTTGCCAGTTTGCTCCCTTCAAGAACCTAGCGAATCCTCTAACCATGGTTCAACGAGTCAAGAAACACTTCTTCTTTTCCGGTGAAGAAATGTACTGTGAGATCAAGGAAAACTCTTAGTCAAAGTATTTGTACACATCTTCACATATACCTACCACTTGATAATAAAATGATTTTTGAAAAATTTAATCCCGAGTTGGACCGGCTGATTTGCATCAGACTCGTTGATCAACTATCCTCTTAATCAAATGTCCGGTTTCTTTTGGTGTGGAACCATTGGTATAAGTAAACCGTTGATAACCCGTGACCGGTTCAATAAAGCCGTAAGATATTAGCTATCAGAGATAAGAAATTGCGGTGCACGTTGAATGGATGCTTTCCACGCCAGTAATGAACTAACTCAC

>GreenA
ATGGCTGTTAAGAGCGGGAAAGTTGATAGAGAATGTTGGGAGCTTTTCTTGAGGAAATTTGCTGGTGAGCTAGACAAAGGGGAGGTGGTTCTTAAAGAATTGTTGCAGGGACTCGGATTTGTGATGGTGAATGGGTTTATGCTGATACTGATGGCATTCTCGTCTCTCAGACTGAGTTATCCGTTTAATACAAAAAAGCTTGTCTTCTTCCTTTTGTTGTATTTGATCAGTTTCTAAGAACACCTGAACTTGGTTCCCCCGATGATGTTTACATGATGCTACTGCTCTTTATCTGTTTTAGACCGGTTATGTTACAGTTTTTACAATTTCCGGTTTATTACAGAGCTGAGAACACACAAAAAGTAAAACAAGAATCTAATTACTAATTAATTTACTATGTAACTGGGCTAATAACGATGGGCTTTGACGGGTCCTATAATACATTTAATACGGTTGATATTGGGTAGGTGGTAGCTGGTAAGTGAGAGAGGAGAAGAAGAGGTGAATGATTAAACAAAATCCCTCGTACTCTAACCACCAGTCAATTCAACTGAATGCTCATGTTTCTTCGATCTTATCTGTTTCCTGCACCCACACTTTGTAGTTTGCCCCTTTCTTTCAATTTATCGCGTCTCTCTCAATAATTTGGTATTTCTCTTCAACTTCCGGATATTAGTCAGATATCTATATACCCAATTAATTTTGAGCCACTTACAAAATATCTTCTTATATTCATTATTTTATTTGCTGAAATATCTTTTTTTTTCCTATTTGTTGCTGAAATAATTGGACAAAATATGTACGAGACTAATGAACTGATTTTGTAATTCCGGATATATTTCTACCAATTGTATTTATTTTGCCAGTTCACAATTATTTTTTGTTATATAATAAATTTTTATTCACTGGGTATAATTTTTTTATCAATTCATAATTTTAACAGATATTTTGTATTAATATTTATTGTTATTAATATTTTTTTTTTTCAAAACGGATAACTGATTGAATAAATTTATATTGGTGTAAAGTTCCTAGTAGGGGTGGGCACTTTACCCGATATCCGAAGCGGAATCCGAATCCGATCCGAAAAATTCGAACCGAAATCCGAACCGAAGTAGCAGAATATCCGAACGGGTATTAAATTAGGAGAGATTGGATATCCGAACCCGAACGGGTAATATCCAAACCCGAATGGATATCCGAAAATAACTGAACATACGTATAATTAACTTTATATTTCTAGTTTACATCTCTCATTTATATAGAATATTTATATTGATACTACACATATTTTAAGTTCATATGATATACATACAATTACGGAAAAAATGATTTGCTACTCACTTAAAATGCATTTCAAGCTTTTTATTTCAAGAATTAACAAAAACTTACATCAAAAATTTAAAAACAATAACCAAATTAATGTCTTTTTAGTTTCAAAATGTTATGTCGAAATCTATTAACCATTCAATCTATTAAAAATAAAAAAATTAGTTAAGTGAAAGTTATATTTTTAAATACAAGAAATTTGAGAAATGAAAATTTAATTTTGTTTTTTCAAAATCTAAATATCCGAACTCGATCCGAAATAACCGAACCCGAACTAAAAATATCCGAACCCGACCCGAAGTACAGAAATACCCGAACGGGTTCTACACCTCTATAACTGAAATATCCGAAAATCTGAAATACCCGACCCGAACCCGAACGGATAGCCGAACGCCCACCCCTAGTTCCTATTTCACAAAGTTATCTGTCTGGGTAAAGATCTTTTTTCTACACTATCAAAACCATATATAGTTTGCCAGAAAGTATGTACCTGTTAAAAATATGGATTAGAGAGAGGTTTGGATTGGAATGATGTAGGTAAGGCATATTAAATGCAAGCTCTTTCCACATTTATGATTCCACGGGTCAGTGGAAGCATCACCGTGGTGGTTATGTCTATTAGAATTGAATAAGTGTGGTAAATGTGTTCTGCTTCTTCTTCCTCGTCCAACTATTATTGATTTGACCATGCACGCTTCTCTCAACCCACCGGTCCAAGTCAAACTTCTATCCATGTAGCTATCATCCCCTATATATCAATTGCTTCTCGTAAACAACCTCACAATCAATCAACTAACAATAGAAACCTACCAGTCTCTCCTTTGAAGAAGACATGAACAAAATTAGCCACGGCGCTCTATCTCGGCCTTCCGGTAACGTTTCTTGTTCAATATTGTTGTATTTGCTTTCATATGACCAAATTCTTCATAATTAAAGATCGGTATAGAAGTCATAGATTACATATATGTACATTTGCACGGGTGAGTTTGCAACAAATGTCGTTTTACTTTGTGAAATTTAATCCCTAATCATGTTTTAGGAATGCTGCACCGTGCCAAGAGGTATAGAGGGAGAAAGTACGCAAAGCCAGAACTTAAACAAAGCAACTTCTCAAAAGACGAGGACGATCTCATCCTCAAGCTTCATGCACTTCTTGGCAATAGGTTTTCATTCTTCTTCTTTAATTCAATTTCGAGCGTTATTATAAAAATATACCGTAATGTGAATGTTTGTTTTTTTTTTGCAAAAAATAATGTGAATGTTTGTAATAATAAGATTTTGATGGTACGCTTTCAGATGGTCATTGATCGCGGGAAGATTGCCTGGACGAACCGACAACGAAGTAAGGATCCATTGGGAAACTTACTTAGAGAAGAAACTCATGAAAATGGGAATCGATCCAACCAATCATCGTCTCTACCATCACACAAACTACACTTCTAGAAGATACATCAATGCCTCGTATAAGAAACATGAAACCGATATTATTAGTGATCAATCTTCTTCGGTATCGGAATCATGTAATATGACACTATTACCCGTTTCAAGTACCAAATTCTCTAAGGATAATGCTACTGCCGGACATAACTGGTTGCCTGACCTCAACATCGGTCTCGTCCCGATGAAAACCGTGACTTCTTTGCCAGTTTGCTCCCTTCAAGAACCTAGCGAATCCTCTAACCATGGTTCAACGAGTCAAGAAACACTTCTTCTTTTCCGGTGAAGAAATGTACTGTGAGATCAAGGAAAACTCTTAGTCAAAGTATTTGTACACATCTTCACATATACCTACCACTTGATAATAAAATGATTTTTGAAAAATTTAATCCCGAGTTGGACCGGCTGATTTGCATCAGACTCGTTGATCAACTATTCTCTTAATCAAATGTCCGGTTTCTTTTGGTGTGGAACCATTGGTATAAGTAAACCGTTGATAACCCGTGACCGGTTCAATAAAGCCGTAAGATATTAGCTATCAGAGATAAGAAATTGCGGTGCACGTTGAATGGATGCTTTCCACGCCAGTAATGAACTAACTCAC

>GreenB
ATGGCTGTTAAGAGCGGGAAAGTTGATAGAGAATGTTGGGAGCTTTTCTTGAGGAAATTTGCTGGTGAGCTAGACAAAGGGGAGGTGGTTCTTAAAGAATTGTTGCAGGGACTCGGATTTGTGATGGTGAATGGGTTTATGCTGATACTGATGGCATTCTCGTCTCTCAGACTGAGTTATCCGTTTAATACAAAAAAGCTTGTCTTCTTCCTTTTGTTGTATTTGATCAGTTTCTAAGAACACCTGAACTTGGTTCCCCCGATGATGTTTACATGATGCTACTGCTCTTTATCTGTTTTAGACCGGTTATGTTACAGTTTTTACAATTTCCGGTTTATTACAGAGCTGAGAACACACAAAAAGTAAAACAAGAATCTAATTACTAATTAATTTACTATGTAACTGGGCTAATAACGATGGGCTTTGACGGGTCCTATAATACATTTAATACGGTTGATATTGGGTAGGTGGTAGCTGGTAAGTGAGAGAGGAGAAGAAGAGGTGAATGATTAAACAAAATCCCTCGTACTCTAACCACCAGTCAATTCAACTGAATGCTCATGTTTCTTCGATCTTATCTGTTTCCTGCACCCACACTTTGTAGTTTGCCCCTTTCTTTCAATTTATCGCGTCTCTCTCAATAATTTGGTATTTCTCTTCAACTTCCGGATATTAGTCAGATATCTATATACCCAATTAATTTTGAGCCACTTACAAAATATCTTCTTATATTCATTATTTTATTTGCTGAAATATCTTTTTTTTTCCTATTTGTTGCTGAAATAATTGGACAAAATATGTACGAGACTAATGAACTGATTTTGTAATTCCGGATATATTTCTACCAATTGTATTTATTTTGCCAGTTCACAATTATTTTTTGTTATATAATAAATTTTTATTCACTGGGTATAATTTTTTTATCAATTCATAATTTTAACAGATATTTTGTATTAATATTTATTGTTATTAATATTTTTTTTTTTCAAAACGGATAACTGATTGAATAAATTTATATTGGTGTAAAGTTCCTAGTAGGGGTGGGCACTTTACCCGATATCCGAAGCGGAATCCGAATCCGATCCGAAAAATTCGAACCGAAATCCGAACCGAAGTAGCAGAATATCCGAACGGGTATTAAATTAGGAGAGATTGGATATCCGAACCCGAACGGGTAATATCCAAACCCGAATGGATATCCGAAAATAACTGAACATACGTATAATTAACTTTATATTTCTAGTTTACATCTCTCATTTATATAGAATATTTATATTGATACTACACATATTTTAAGTTCATATGATATACATACAATTACGGAAAAAATGATTTGCTACTCACTTAAAATGCATTTCAAGCTTTTTATTTCAAGAATTAACAAAAACTTACATCAAAAATTTAAAAACAATAACCAAATTAATGTCTTTTTAGTTTCAAAATGTTATGTCGAAATCTATTAACCATTCAATCTATTAAAAATAAAAAAATTAGTTAAGTGAAAGTTATATTTTTAAATACAAGAAATTTGAGAAATGAAAATTTAATTTTGTTTTTTCAAAATCTAAATATCCGAACTCGATCCGAAATAACCGAACCCGAACTAAAAATATCCGAACCCGACCCGAAGTACAGAAATACCCGAACGGGTTCTACACCTCTATAACTGAAATATCCGAAAATCTGAAATACCCGACCCGAACCCGAACGGATAGCCGAACGCCCACCCCTAGTTCCTATTTCACAAACTTTTTTTTTTTTTTTTTGATTAAAAAAAAAAAAGTTTGCCAGAAAGTATGTACCTGTTAAAAATATGGATTAGAGAGAGGTTTGGATTGGAATGATGTAGGTAAGGCATATTAAATGCAAGCTCTTTCCACATTTATGATTCCACGGGTCAGTGGAAGCATCACCGTGGTGGTTATTATGTCTATTAGAATTGAATAAATGTGGTAAATGTGTTCTACTTCTTCTTCCTCGTCCAACTATTATTGATTTGACCATGCACGCTTCTCTCAACCCACCGGTCCAAGTCAAACTTCTATCCATGTAGCTATCATCCCCTATATATCAATTGCTTCTCGTAAACAACCTCACAATCAATCAACTAACAATAGAAACCTACCAGTCTCTCCTTTGAAGAAGACATGAACAAAATTAGCCACGGCGCTCTATCTCGGCCTTCCGGTAACGTTTCTTGTTCAATATTGTTGTATTAGCTTTCATATGACCAAATTCTTCATAATTAAAGATCGGTATAGAAGTCATAGATTACATATATGTACATTTGCACGGGTGAGTTTGCAACAAATGTCGTTTTACTTTGTGAAATTTAATCCCTAATCATGTTTTAGGAATGCTGCACCGTGCCAAGAGGTATAGAGGGAGAAAGTACGCAAAGCCAGAACTTAAACAAAGCAACTTCTCAAAAGACGAGGACGATCTCATCCTCAAGCTTCATGCACTTCTTGGCAATAGGTTTTCATTCTTCTTCTTTAATTCAATTTCGAGCGTTATTATAAAAATATACCGTAATGTGAATGTTTGTTTTTTTTTTGCAAAAAATAATGTGAATGTTTGTAATAATAAGATTTTGATGGTACGCTTTCAGATGGTCATTGATCGCGGGAAGATTGCCTGGACGAACCGACAACGAAGTAAGGATCCATTGGGAAACTTACTTAGAGAAGAAACTCATGAAAATGGGAATCGATCCAACCAATCATCGTCTCTACCATCACACAAACTACACTTCTAGAAGATACATCAATGCCTCGTATAAGAAACATGAAACCGATATTATTAGTGATCAATCTTCTTCGGTATCGGAATCATGTAATATGACACTATTACCCGTTTCAAGTACCAAATTCTCTGAGGATAATGCTAGTGCCGGACATAACTGGTTGCCTGACCTCAACATCGGTCTCGTCCCGATGAAAACCGTGACTTCTTTGCCAGTTTGCTCCCTTCAAGAACCTAGCGAATCCTCTAACCATGGTTCAACGAGTCAAGAAACACTTCTTCTTTTCCGGTGAAGAAATGTACTGTGAGATCAAGGAAAACTCTTAGTCAAAGTATTTGTACACATCTTCACATATACCTACCACTTGATAATAAAATGATTTTTGAAAAATTTAATCCCGAGTTGGACCGGCTGATTTGCATCAGACTCGTTGATCAACTATCCTCTTAATCAAATGTCCGGTTTCTTTTGGTGTGGAACCATTGGTATAAGTAAACCGTTGATAACCCGTGACCGGTTCAATAAAGCCGTAAGATATTAGCTATCAGAGATAAGAAATTGCGGTGCACGTTGAATGGATGCTTTCCACGCCAGTAATGAACTAACTCAC

>PurpleB
ATGGCTGTTAAGAGCGGGAAAGTTGATAGAGAATGTTGGGAGCTTTTCTTGAGGAAATTTGCTGGTGAGCTAGACAAAGGGGAGGTGGTTCTTAAAGAATTGTTGCAGGGACTCGGATTTGTGATGGTGAATGGGTTTATGCTGATACTGATGGCATTCTCGTCTCTCAGACTGAGTTATCCGTTTAATACAAAAAAGCTTGTCTTCTTCCTTTTGTTGTATTTGATCAGTTTCTAAGAACCAGTGTTCAAAAATACGGCTTACGCGGCCGCCGATACGGTCACTATACGCTATGCGGCTATGTAACGTACGAAATTCATCGTATACGGCATTATATGCGGTTTGTTAAAAAACGGGCGTACATACGGTTTACGCGGACGTTTATACGGTGGTGGCGTCTAGGCGTTAGACATTGTTTTGTTTGAAAAGAATCTTTTCAAAAGATAAAGTTACGTAATTAAATGAAGTTGAATTAAAAAAAGTAAAAACTGAAAAACATAAAACTACGTAGTTTAGCTAAAGTTTTAAGTTGTTAACCCTAATTAGCAATTCACGTTCAATTCATTGTCTTCTAAAGTCTATACCACAGAGCCCTGCTAGGCTGCCACCTTCACTTTGCCTCTTTATCGCTTTCTTATCTACCAAAGGTTTTTGTTTTGATTTATGTTCTCTTCTTTTTTGTTTCTCTGCACATGTTTTTATTTTATTTTGAAGTTTGCAATAGTTCTAAAGTACGATCAGTTTTTCTTACTAGTTACTAAAGATTTGTTTTTGACTTTTTTCCAAAAACTGCAGAAAATCATTCAAGAGATTTTGCCATTTTGGTATGGCTGGATCATCTGCAAATTCAAATATGAACCAAACAGGAACTTCAGAAACACCAGCTTTGAAAAAAATTCAAAGGATGTTGCTTGGGAATATGGGATGTTGTGTAACCCAAGTAATCCAGATAAGGTGAAGTGTAAACTATGTGGAAAATTATTTTCTGGTGGTGCATTTAGGATTAAAGAGCATATTGCCAAGATTCCAGGAAATGTTTCTGCTTGTCCACTATCAACAAAAGATGATCAAGAAAAGTGCAAAAATGCTATTGATGAAGCTAAGAATGGCAAAGAGAATTTTGTCATTGACTACTAGTTCCTCGGGATGTGAAAGAGCTTGGAGTTCTTTTGAAGGGGTAATTTTTATTAGTCTATGATTCTAAAATCTTTTCATATGTATTGATGATTTTTGTTTAAAAAATGCAGATACATTATTTTAGTACTAATATTATTTTATTTCATATCAATCATTAATAATATATATCATTAATCATTAATATATATATATATATATATATATATATATCCAGTCCGTTTAGGCCCCGTTTAGGCGTCCGCGTATACGGCTAGGCGCTAGGCGCTACGTCACCGCACAGAGAGCGCATAGCGTATTTTAGAAAAATATCCGAACTCGATCCGAAATAACCGAACCCGAACTAAAAATATCCGAACCCGACCCGAAGTACAGAAATACCCGAACGGGTTCTACACCTCTATAACTGAAATATCCGAAAATCTGAAATACCCGACCCGAACCCGAACGGATAGCCGAACGCCCACCCCTAGTTCCTATTTCACAAAGTTATCTGTCTGGGTAAAGATCTTTTTTCTACACTATCAAAACCATATATAGTTTGCCAGAAAGTATGTACCTGTTAAAAATATGGATTAGAGAGAGGTTTGGATTGGAATGATGTAGGTAAGGCATATTAAATGCAAGCTCTTTCCACATTTATGATTCCACGGGTCAGTGGAAGCATCACCGTGGTGGTTATGTCTATTAGAATTGAATAAGTGTGGTAAATGTGTTCTGCTTCTTCTTCCTCGTCCAACTATTATTGATTTGACCATGCACGCTTCTCTCAACCCACCGGTCCAAGTCAAACTTCTATCCATGTAGCTATCATCCCCTATATATCAATTGCTTCTCGTAAACAACCTCACAATCAATCAACTAACAATAGAAACCTACCAGTCTCTCCTTTGAAGAAGACATGAACAAAATTAGCCACGGCGCTCTATCTCGGCCTTCCGGTAACGTTTCTTGTTCAATATTGTTGTATTTGCTTTCATATGACCAAATTCTTCATAATTAAAGATCGGTATAGAAGTCATAGATTACATATATGTACATTTGCACGGGTGAGTTTGCAACAAATGTCGTTTTACTTTGTGAAATTTAATCCCTAATCATGTTTTAGGAATGCTGCACCGTGCCAAGAGGTATAGAGGGAGAAAGTACGCAAAGCCAGAACTTAAACAAAGCAACTTCTCAAAAGACGAGGACGATCTCATCCTCAAGCTTCATGCACTTCTTGGCAATAGGTTTTCATTCTTCTTCTTTAATTCAATTTCGAGCGTTATTATAAAAATATACCGTAATGTGAATGTTTGTTTTTTTTTTTGCAAAAAATAATGTGAATGTTTGTAATAATAAGATTTTGATGGTACGCTTTCAGATGGTCATTGATCGCGGGAAGATTGCCTGGACGAACCGACAACGAAGTAAGGATCCATTGGGAAACTTACTTAGAGAAGAAACTCATGAAAATGGGAATCGATCCAACCAATCATCGTCTCTACCATCACACAAACTACACTTCTAGAAGATACATCAATGCCTCGTATAAGAAACATGAAACCGATATTATTAGTGATCAATCTTCTTCGGTATCGGAATCATGTAATATGACACTATTACCCGTTTCAAGTACCAAATTCTCTAAGGATAATGCTAGTGCCGGACATAACTGGTTGCCTGACCTCAACATCGGTCTCGTCCCGATGAAAACCGTGACTTCTTTGCCAGTTTGCTCCCTTCAAGAACCTAGCGAATCCTCTAACCATGGTTCAACGAGTCAAGAAACACTTCTTCTTTTCCGGTGAAGAAATGTACTGTGAGATCAAGGAAAACTCTTAGTCAAAGTATTTGTACACATCTTCACATATACCTACCACTTGATAATAAAATGATTTTTGAAAAATTTAATCCCGAGTTGGACCGGCTGATTTGCATCAGACTCGTTGATCAACTATTCTCTTAATCAAATGTCCGGTTTCTTTTGGTGTGGAACCATTGGTATAAGTAAACCGTTGATAACCCGTGACCGGTTCAATAAAGCCGTAAGATATTAGCTATCAGAGATAAGAAATTGCGGTGCACGTTGAATGGATGCTTTCCACGCCAGTAATGAACTAACTCAC

>B90_1
ACGAAAGAAGGGGAATGTTAAGGAAGGTGTCTTAAAGAGATGCTGGAGAATGGTTGTTTTCCGAATAAAACGAGGTTCTTGATATTGTTCGAGGGGTTGCAGGAGTCAGGGAAAGAAGAGGATGGGGTTAAGATTGTGTCGATGGCTGTTAAGAGCGGGAAAGTTGATAGAGAATGTTGGGAGCTTTTCTTGAGGAAATTTGCTGGTGAGCTAGACAAAGGGGAGGTGGTTCTTAAAGAATTGTTGCAGGGACTCGGATTTGTGATGGTGAATGGGTTTATGCTGATACTGATGGCATTCTCGTCTCTCAGACTGAGTTATCCGTTTAATACAAAAAAGCTTGTCTTCTTCCTTTTGTTGTATTTGATCAGTTTCTAAGAACCAGTGTTCAAAAATACGGCTTACGCGGCCGCCGATACGGTCACTATACGCTATGCGGCTATGTAACGTACGAAATTCATCGTATACGGCATTATATGCGGTTTGTTAAAAAACGGGCGTACATACGGTTTACGCGGACGTTTATACGGTGGTGGCGTCTAGGCGTTAGACATTGTTTTGTTTGAAAAGAATCTTTTCAAAAGATAAAGTTACGTAATTAAATGAAGTTGAATTAAAAAAAGTAAAAACTGAAAAACATAAAACTACGTAGTTTAGCTAAAGTTTTAAGTTGTTAACCCTAATTAGCAATTCACGTTCAATTCATTGTCTTCTAAAGTCTATACCACAGAGCCCTGCTAGGCTGCCACCTTCACTTTGCCTCTTTATCGCTTTCTTATCTACCAAAGGTTTTTGTTTTGATTTATGTTCTCTTCTTTTTTGTTTCTCTGCACATGTTTTTATTTTATTTTGAAGTTTGCAATAGTTCTAAAGTACGATCAGTTTTTCTTACTAGTTACTAAAGATTTGTTTTTGACTTTTTTCCAAAAACTGCAGAAAATCATTCAAGAGATTTTGCCATTTTGGTATGGCTGGATCATCTGCAAATTCAAATATGAACCAAACAGGAACTTCAGAAACACCAGCTTTGAAAAGAAATTCAAAGGATGTTGCTTGGGAATATGGGATGTTGTGTAACCCAAGTAATCCAGATAAGGTGAAGTGTAAACTATGTGGAAAATTATTTTCTGGTGGTGCATTTAGGATTAAAGAGCATATTGCCAAGATTCCAGGAAATGTTTCTGCTTGTCCACTATCAACAAAAGATGATCAAGAAAAGTGCAAAAATGCTATTGATGAAGCTAAGAATGGCAAAGAGAATTTTGTCATTGACTACTAGTTCCTCGGGATGTGAAAGAGCTTGGAGTTCTTTTGAAGGGGTAATTTTTATTAGTCTATGATTCTAAAATCTTTTCATATGTATTGATGATTTTTGTTTAAAAAATGCAGATACATTATTTTAGTACTAATATTATTTTATTTCATATCAATCATTAATAATATATATCATTAATCATTAATATATATATATATATATATATATATCCAGTCCGTTTAGGCCCCGTTTAGGCGTCCGCGTATACGGCTAGGCGCTAGGCGCTACGTCACCGCACAGAGAGCGCATAGCGTATTTTAGAAAAATATCCGAACTCGATCCGAAATAACCGAACCCGAACTAAAAATATCCGAACCCGACCCGAAGTACAGAAATACCCGAACGGGTTCTACACCTCTATAACTGAAATATCCGAAAATCTGAAATACCCGACCCGAACCCGAACGGATAGCCGAACGCCCACCCCTAGTTCCTATTTCACAAAGTTATCTGTCTGGGTAAAGATCTTTTTTCTACACTATCAAAACCATATATAGTTTGCCAGAAAGTATGTACCTGTTAAAAATATGGATTAGAGAGAGGTTTGGATTGGAATGATGTAGGTAAGGCATATTAAATGCAAGCTCTTTCCACATTTATGATTCCACGGGTCAGTGGAAGCATCACCGTGGTGGTTATGTCTATTAGAATTGAATAAGTGTGGTAAATGTGTTCTGCTTCTTCTTCCTCGTCCAACTATTATTGATTTGACCATGCACGCTTCTCTCAACCCACCGGTCCAAGTCAAACTTCTATCCATGTAGCTATCATCCCCTATATATCAATTGCTTCTCGTAAACAACCTCACAATCAATCAACTAACAATAGAAACCTACCAGTCTCTCCTTTGAAGAAGACATGAACAAAATTAGCCACGGCGCTCTATCTCGGCCTTCCGGTAACGTTTCTTGTTCAATATTGTTGTATTTGCTTTCATATGACCAAATTCTTCATAATTAAAGATCGGTATAGAAGTCATAGATTACATATATGTACATTTGCACGGGTGAGTTTGCAACAAATGTCGTTTTACTTTGTGAAATTTAATCCCTAATCATGTTTTAGGAATGCTGCACCGTGCCAAGAGGTATAGAGGGAGAAAGTACGCAAAGCCAGAACTTAAACAAAGCAACTTCTCAAAAGACGAGGACGATCTCATCCTCAAGCTTCATGCACTTCTTGGCAATAGGTTTTCATTCTTCTTCTTTAATTCAATTTCGAGCGTTATTATAAAAATATACCGTAATGTGAATGTTTGTTTTTTTTTTTTGCAAAAAATAATGTGAATGTTTGTAATAATAAGATTTTGATGGTACGCTTTCAGATGGTCATTGATCGCGGGAAGATTGCCTGGACGAACCGACAACGAAGTAAGGATCCATTGGGAAACTTACTTAGAGAAGAAACTCATGAAAATGGGAATCGATCCAACCAATCATCGTCTCTACCATCACACAAACTACACTTCTAGAAGATACATCAATGCCTCGTATAAGAAACATGAAACCGATATTATTAGTGATCAATCTTCTTCGGTATCGGAATCATGTAATATGACACTATTACCCGTTTCAAGTACCAAATTCTCTAAGGATAATGCTAGTGCCGGACATAACTGGTTGCCTGACCTCAACATCGGTCTCGTCCCGATGAAAACCGTGACTTCTTTGCCAGTTTGCTCCCTTCAAGAACCTAGCGAATCCTCTAACCATGGTTCAACGAGTCAAGAAACACTTCTTCTTTTCCGGTGAAGAAATGTACTGTGAGATCAAGGAAAACTCTTAGTCAAAGTATTTGTACACATCTTCACATATACCTACCACTTGATAATAAAATGATTTTTGAAAAATTTAATCCCGAGTTGGACCGGCTGATTTGCATCAGACTCGTTGATCAACTATTCTCTTAATCAAATGTCCGGTTTCTTTTGGTGTGGAACCATTGGTATAAGTAAACCGTTGATAACCCGTGACCGGTTCAATAAAGCCGTAAGATATTAGCTATCAGAGATAAGAAATTGCGGTGCACGTTGAATGGATGCTTTCCACGCCAGTAATGAACTAACTCAC

>B90_2
ACGAAAGAAGGGGAATGTTAAGGAAGGTGTCTTAAAGAGATGCTGGAGAATGGTTGTTTTCCGAATAAAACGAGGTTCTTGATATTGTTCGAGGGGTTGCAGGAGTCAGGGAAAGAAGAGGATGGGGTTAAGATTGTGTCGATGGCTGTTAAGAGCGGGAAAGTTGATAGAGAATGTTGGGAGCTTTTCTTGAGGAAATTTGCTGGTGAGCTAGACAAAGGGGAGGTGGTTCTTAAAGAATTGTTGCAGGGACTCGGATTTGTGATGGTGAATGGGTTTATGCTGATACTGATGGCATTCTCGTCTCTCAGACTGAGTTATCCGTTTAATACAAAAAAGCTTGTCTTCTTCCTTTTGTTGTATTTGATCAGTTTCTAAGAACCAGTGTTCAAAAATACGGCTTACGCGGCCGCCGATACGGTCACTATACGCTATGCGGCTATGTAACGTACGAAATTCATCGTATACGGCATTATATGCGGTTTGTTAAAAAACGGGCGTACATACGGTTTACGCGGACGTTTATACGGTGGTGGCGTCTAGGCGTTAGACATTGTTTTGTTTGAAAAGAATCTTTTCAAAAGATAAAGTTACGTAATTAAATGAAGTTGAATTAAAAAAAGTAAAAACTGAAAAACATAAAACTACGTAGTTTAGCTAAAGTTTTAAGTTGTTAACCCTAATTAGCAATTCACGTTCAATTCATTGTCTTCTAAAGTCTATACCACAGAGCCCTGCTAGGCTGCCACCTTCACTTTGCCTCTTTATCGCTTTCTTATCTACCAAAGGTTTTTGTTTTGATTTATGTTCTCTTCTTTTTTGTTTCTCTGCACATGTTTTTATTTTATTTTGAAGTTTGCAATAGTTCTAAAGTACGATCAGTTTTTCTTACTAGTTACTAAAGATTTGTTTTTGACTTTTTTCCAAAAACTGCAGAAAATCATTCAAGAGATTTTGCCATTTTGGTATGGCTGGATCATCTGCAAATTCAAATATGAACCAAACAGGAACTTCAGAAACACCAGCTTTGAAAAGAAATTCAAAGGATGTTGCTTGGGAATATGGGATGTTGTGTAACCCAAGTAATCCAGATAAGGTGAAGTGTAAACTATGTGGAAAATTATTTTCTGGTGGTGCATTTAGGATTAAAGAGCATATTGCCAAGATTCCAGGAAATGTTTCTGCTTGTCCACTATCAACAAAAGATGATCAAGAAAAGTGCAAAAATGCTATTGATGAAGCTAAGAATGGCAAAGAGAATTTTGTCATTGACTACTAGTTCCTCGGGATGTGAAAGAGCTTGGAGTTCTTTTGAAGGGGTAATTTTTATTAGTCTATGATTCTAAAATCTTTTCATATGTATTGATGATTTTTGTTTAAAAAATGCAGATACATTATTTTAGTACTAATATTATTTTATTTCATATCAATCATTAATAATATATATCATTAATCATTAATATATATATATATATATATATATATATATATCCAGTCCGTTTAGGCCCCGTTTAGGCGTCCGCGTATACGGCTAGGCGCTAGGCGCTACGTCACCGCACAGAGAGCGCATAGCGTATTTTAGAAAAATATCCGAACTCGATCCGAAATAACCGAACCCGAACTAAAAATATCCGAACCCGACCCGAAGTACAGAAATACCCGAACGGGTTCTACACCTCTATAACTGAAATATCCGAAAATCTGAAATACCCGACCCGAACCCGAACGGATAGCCGAACGCCCACCCCTAGTTCCTATTTCACAAAGTTATCTGTCTGGGTAAAGATCTTTTTTCTACACTATCAAAACCATATATAGTTTGCCAGAAAGTATGTACCTGTTAAAAATATGGATTAGAGAGAGGTTTGGATTGGAATGATGTAGGTAAGGCATATTAAATGCAAGCTCTTTCCACATTTATGATTCCACGGGTCAGTGGAAGCATCACCGTGGTGGTTATGTCTATTAGAATTGAATAAGTGTGGTAAATGTGTTCTGCTTCTTCTTCCTCGTCCAACTATTATTGATTTGACCATGCACGCTTCTCTCAACCCACCGGTCCAAGTCAAACTTCTATCCATGTAGCTATCATCCCCTATATATCAATTGCTTCTCGTAAACAACCTCACAATCAATCAACTAACAATAGAAACCTACCAGTCTCTCCTTTGAAGAAGACATGAACAAAATTAGCCACGGCGCTCTATCTCGGCCTTCCGGTAACGTTTCTTGTTCAATATTGTTGTATTTGCTTTCATATGACCAAATTCTTCATAATTAAAGATCGGTATAGAAGTCATAGATTACATATATGTACATTTGCACGGGTGAGTTTGCAACAAATGTCGTTTTACTTTGTGAAATTTAATCCCTAATCATGTTTTAGGAATGCTGCACCGTGCCAAGAGGTATAGAGGGAGAAAGTACGCAAAGCCAGAACTTAAACAAAGCAACTTCTCAAAAGACGAGGACGATCTCATCCTCAAGCTTCATGCACTTCTTGGCAATAGGTTTTCATTCTTCTTCTTTAATTCAATTTCGAGCGTTATTATAAAAATATACCGTAATGTGAATGTTTGTTTTTTTTTTTTGCAAAAAATAATGTGAATGTTTGTAATAATAAGATTTTGATGGTACGCTTTCAGATGGTCATTGATCGCGGGAAGATTGCCTGGACGAACCGACAACGAAGTAAGGATCCATTGGGAAACTTACTTAGAGAAGAAACTCATGAAAATGGGAATCGATCCAACCAATCATCGTCTCTACCATCACACAAACTACACTTCTAGAAGATACATCAATGCCTCGTATAAGAAACATGAAACCGATATTATTAGTGATCAATCTTCTTCGGTATCGGAATCATGTAATATGACACTATTACCCGTTTCAAGTACCAAATTCTCTAAGGATAATGCTAGTGCCGGACATAACTGGTTGCCTGACCTCAACATCGGTCTCGTCCCGATGAAAACCGTGACTTCTTTGCCAGTTTGCTCCCTTCAAGAACCTAGCGAATCCTCTAACCATGGTTCAACGAGTCAAGAAACACTTCTTCTTTTCCGGTGAAGAAATGTACTGTGAGATCAAGGAAAACTCTTAGTCAAAGTATTTGTACACATCTTCACATATACCTACCACTTGATAATAAAATGATTTTTGAAAAATTTAATCCCGAGTTGGACCGGCTGATTTGCATCAGACTCGTTGATCAACTATTCTCTTAATCAAATGTCCGGTTTCTTTTGGTGTGGAACCATTGGTATAAGTAAACCGTTGATAACCCGTGACCGGTTCAATAAAGCCGTAAGATATTAGCTATCAGAGATAAGAAATTGCGGTGCACGTTGAATGGATGCTTTCCACGCCAGTAATGAACTAACTCAC

>B98
ATGTTGAAGAACCACAACTGCATGCCTGATAACGCTCTTCTCAGCACTCTCATCCACTGGCTTTGCATAGACGGGAGAGTTACAGAAGCGAGGAAGTTGTTGGACGAGTTTGAGAAAGGCTCCATCCCTAGTCTCTTGACGTACAACACGTTGATCTCTGGGATGTGCGAGAAGGGAGAGCTGACGGAGGCGGGTCGGTTATGGGACGACATGGTTGAGAGGAAGTGTAAGCCGAATGCTTTCACGTATAACGTTCTGATCGAAGGGCTGTGCAAGAAGGGGAATGTTAAGGAAGGTGTCAGGGTTCTTGAAGAGATGCTGGAAAATGGTTGTTTTCCGAATAAAACGAGGTTCTTGATATTGTTCGAGGGGTTGCAGGAGTCAGGGAAAGAAGAGGATGGGGTTAAGATTGTGTCGATGGCTGTTAAGAGCGAGAAAGTTGATAGAGAATGTTAGGAGCTTTTCTTGAGGAAATTTGCTGGTGAGCTAGACAAAGGGGAGGTGGTTCTTAAAGAATTGTTGCATGAAGTTTCTGACTCTTGAAGAAGCAAGGTGGTTCTTAAAAAAAAATGTTATAAGGGCAATGATCTAGATTCAAGGGATTTGGTAGCACATAGCTTTATCAAAGGTTGGTTGCGTTTTGATCTGCTCCAAGGTAAGTACAATCCTTTGATCTCATAGCTCAGAGAAAAAGGAAGATGGCGTTTGTGACCACTGCGGAAGTCTGTGACGCAGCTGATTCGGAGTGGTGAGACAGATATTCTCAGGTCCTGTTGTCACTGTCAAAGTGTTCGAAGACAATGGCTTGATCCTTAAGTTCCTCGAGGAGAAAAGGTAACTGAATCTCATTCTTTAAAAACCTAAACTTGATTTGTAACTTTCACTACTTGCACAGAGATAAAGATAATGACTATGACATGATTTATGATTACACAAGCACATAGTTGTTACTTTGCTTAGAGTGTAATCTATCACGTTGCAAACGGGTGAATTAGTTGTTATTTTGCTTAGTTTTCAAGTTTTGGATGATGTTATTAAGGAAACGGGAGAGTACTTGTGGAGGGAGCCAACGATGTGCAATACTCGGAGGCAACCCCGTGGTTCAAGCTCATTGTGAACGGATGCATCAGAGACGTTGATGAGATCAACGGTTGTGATATTGGAGTGAGAGCTTTGGCCTCTCATCCAATAAAGGCGAGCAAGAAAGGACTTGGAGAGCAATGAGTTCCAGTTAATATTGCATTTGTGATGGTGAATGGGTTTATGCTGAACACATGAACTTGGTTCCCCCCGATGATGTTTACATATGATGCTACTGCTCTTTATCTGTTTTAGATCGGTTATGCTTCTCACGGGTGGAAAAGTATTATGGCTGGAAGAGAGCTACTGCGAAAGGGTCTAGGCTGGTCGGTTGGGGATGGAGAGCAGATCCGTATCTGGGATGATCTCTGGCTGTCGTCAAAGACTCCATTACAACCGATGGGCCCAGCGAACCCGGAAAGCGCCTCCCTAAAGGTTAAGGATCTCCTCTGTCCACTTACAAATAAGTGGGAGACTGAGAAAATTAGGAGGCTACTACCTCAGTATGGGGACACCATTTTGAGAATTACAACACACCTTCGGGATGCTCTGTTCTGGCTACCGGAAAAATCAAGTAGATACACTACGAAATCAGGCTATGGGGTTGGTATGACTTGTGATAAGTCGCTGGGTGAAGCAAATAACCCTGTTGATTGGGTGAAGCACATCTGGAATGTTAAAACGGCCCCCAAGCTGAAGGACTTTCTGTGGAGAGTAATATCGGAACTGAGCTTTAACTGCAAGAAATGTGGGGCACATGAGGACGATCTCCATGTTTTTCTCACCTGTCCAATGGCGGAGGAAGTATGGAGTAATATCCCGACAGTACTCAAACCATCACCATCTCTTACTTCTATAGCGGAACTGATCGAGCAGGGACCTAACTTGGTTTCACTTCCACCAGTTGGTCTGAGCTCTCCTTTATGGCCTTGGGTGCTGTGGAACCTTTGGAAAGCAAGGAACAAACTTGTGTTTGAAAACAGAGTATTCTCAGCCCAAGAGATTGTTCTGAAGAGCATTACTGATGCAAAGGAATGGAGTGAGGCACAACTACCTGATCGATTACCGAGTTCCTCCATCCACTCCCCTGTCCAAACCAACCAACGAGCCGTTACTGCCCCCCAAGGATCCAAGATGGAGTACTGGTCTGCAATGTTGATGCAGCTTGGGATGCAATTTCTGGTGGCTGTGGTATAGGTGGAATATTCTCAGGGCAATCAGGGTCTTCTCTACCGAACTTCTCGAACTCTCACAGTCATGTTTCCTCAGCTCTAATGGCAGAAGCCATTGCTGTACATCGGGCGGTATCTCTTGCCGTGTTCTCAAACGTCCGATCCCTGGCAGTTCTATCCGACTCTTTGTCCCTGGTTAATTTATTGAACGAGGGCGAGACTCAACCTGAACTGTTCGGTATCATGTTTGACATCTATCACTTTATCCCTCTGTTTGATGTAATTTCTTTCCATTTTATCTCTCGAAACTTCAATGTGGAAGCCGATTTGGTGGCAAAATCAGCCTTTGCTGGGTCTGTAATGAACTCCTCTGTTGGAGCTTAGACTCCAATGAGAAATGAAATTCTTGTTTGTTCAAAAAAAAAAGATCTGTTATAAATCCATGATATGGATATGTGGATTGCCATTAACCATCGAGGAGGTTTACATCTGACCCGACTATCCGGTCTGTCTACACTCGTCTCCGGTCCGTCTACATCCGTCCAAGACTAGACTCATTCAGCCGGAGCATTTATGAGCTTTGACCAAGTCTAGATCTTTGTGGTCAATATGTATTAAATGTGTAGATTCTAAACCCTTATGAACCTCCACTATATATTGATAGTGAGAGCTAATGAGAAAGACACAACTTTCACAACAACACTTCTCTCATATTTCTAACACGTTATCAGCACGATTGTGCTCTCCACCTGAGAAATCTCTCTCAGCCGGCGATCCCCTTTCCGGCCAGCTCCTCCGGTGCTCAGCCTTTGCTCCACCGGCGCTCAGCCTTCTCTCCACCAGGCCAACTCTCTCTCTCCGCCGGAAAACTCCTCTCTCTCTCAAATTCCGGCCAACTCTCTCTCTCTCTCTCACGGTGGTCCTCTCAGATTCTTGTGGTGAAAAAGGTAAACAAATCAAAACCTTGAAATCTAAAGAACACCATTATATCTGAAACAAATCTAGGATCTATATGAATCCATAACTTATAAACAATCTATGGATTTAAAATATTGATCTTGTTTCTATGATCCATATGATCCATATGAAACTTGATTCTAAAAGTATCTTGAATCCATAAAACTTAAAATTCTCTAAAGGTTCTATGTTTCTCTAAAAACTTATAAACTTATCAAAATACCTAAAGATCTACATGAATCTTGTTTATAAAAACTTATGAATCATAAAATTATTAGAGAAAGCTTAAACCTTTTTGATTCAATCCTTTTGTTTGGCCATTTTACCAGATGTGATAAACATAAGTGTATAATCTGGCCAAAACAAAATTCCATCAATCCCTTGTTGTGCCATTTTCGGCCAGAACTCCTAAAATCAGTCAACCCATCAATAAAATCGAAATTAAAATCATTCATTGCATATCCTTGACTATTAATATTTATTTTGTAACTATCAAAGTTTTAAAAACCTTTTATGATTTTATAAATGCATAATCGATTTTATAAATGCTTGTTTGATTTTATTAAAAGCATATCTTTGACTGAAAATTATTTCTAAAGTTTTATAAGCCATAGTCTTTATATGTCACAAGGTAGAATAAAATCTGGTTGAAATCATTTGATCATATTGTTAATTAAACCAACCATGAACCGATTTCATATCATACTGAATTTTGATCACATAGTTTGCTAGTTAAAATAAAACTTGATCTAGTTTCATCCTTGAACTTGATTCTATGATTAAATTATGTACTGATCATTTGCATACCTGATAGCATCATTTAGTAAATCATTAGATCGAACTTGAATCATCCATGAACTGACCTTTGCATGCATCCAACTATCATATTGTTAAAACTGGACATAAGTATCACATAATTGAAACCAAACATACATGTTCGCATAGCTTTAGCAATGATGATACTAGTGCGTCTGAAATGGTTCATGTTGTTCGCATCTAAATGATTCACGCTATTTGCATATAGTTAGACAAAATCGGTTTCCATTTAAAATTTAGTACATTTGCTTTATTCAAAATTTATAAACCAAGTTTTAACCGATTTTGAAAATCTACTTTGGTTTACAAATATCTTGAACATTATAAAAGTTATTTGTCTTGTCCATGATGCATTTTTTTAAGTCCATCCACATTGATTGACAAAATTTTTATCTTAATACATATAAAATATTTTCTGAAAATAAAATGCATAATAAACCATCATTATTATAAATCATCAATCTCCTTGGCATATAAATTCAAGTCCTGAATTATATTATGAATCCTTACTCCTTTATGGATATTTGATTCAGATGTCGAAAATCAACAACCTTGAATATGCTTCCCTCAATCTCTCCGGAGATAATTACCTCCAATGGGAGCTTGATACCAAAATCCTCTTAAGGTCCAGAAACCTTGGTGATACTATCACTGAAGGCACTGAGCCATCAGACAAGGATAATTACAAGGCACTTGTTGTCATTCGCCATCACCTTGCTGAAGGTCTCAAGGACCAGTATCTCACAATTGAGAATCCTCTGGAACTTTGGACAGAGTTGAAAACCAGATTTAATCATCAGAAAACTGTGATATTGCCAAAAGCCCTTTATGATTGGAGAAACCTGAGAATCCAAGACTATAAGTCTGTGGAAGAATATAACTCGGCTTTGTTCAAAATAGTCTCAAAGTTGAAACTTTGTGGTGAGACTATTACTGATGCTGATATGTTGGAGAAAACATTCTCCACATTCCACACCAGCAATGTTGTGCTTCAGCAACAGTACCGAGAGAAGGGTTTCTCCACTTATGCTGCCTTAATCTCTTGTTTGTTGCTAGCTGAGCAAAACAATGAGTTGCTCATGATGAACAGTGAGCTAAGGACCAGCCCGGGCCGTCGACCACGCGTGCCCTATAGT

>PurpleA
ATGTTGAAGAACCACAACTGCATGCCTGATAACGCTCTTCTCAGCACTCTCATCCACTGGCTTTGCATAGACGGGAGAGTTACAGAAGCGAGGAAGTTGTTGGACGAGTTTGAGAAAGGCTCCATCCCTAGTCTCTTGACGTACAACACGTTGATCTCTGGGATGTGCGAGAAGGGAGAGCTGACGGAGGCGGGTCGGTTATGGGACGACATGGTTGAGAGGAAGTGTAAGCCGAATGCTTTCACGTATAACGTTCTGATCGAAGGGCTGTGCAAGAAGGGGAATGTTAAGGAAGGTGTCAGGGTTCTTGAAGAGATGCTGGAAAATGGTTGTTTTCCGAATAAAACGAGGTTCTTGATATTGTTCGAGGGGTTGCAGGAGTCAGGGAAAGAAGAGGATGGGGTTAAGATTGTGTCGATGGCTGTTAAGAGCGAGAAAGTTGATAGAGAATGTTAGGAGCTTTTCTTGAGGAAATTTGCTGGTGAGCTAGACAAAGGGGAGGTGGTTCTTAAAGAATTGTTGCATGAAGTTTCTGACTCTTGAAGAAGCAAGGTGGTTCTTAAAAAAAAATGTTATAAGGGCAATGATCTAGATTCAAGGGATTTGGTAGCACATAGCTTTATCAAAGGTTGGTTGCGTTTTGATCTGCTCCAAGGTAAGTACAATCCTTTGATCTCATAGCTCAGAGAAAAAGGAAGATGGCGTTTGTGACCACTGCGGAAGTCTGTGACGCAGCTGATTCGGAGTGGTGAGACAGATATTCTCAGGTCCTGTTGTCACTGTCAAAGTGTTCGAAGACAATGGCTTGATCCTTAAGTTCCTCGAGGAGAAAAGGTAACTGAATCTCATTCTTTAAAAACCTAAACTTGATTTGTAACTTTCACTACTTGCACAGAGATAAAGATAATGACTATGACATGATTTATGATTACACAAGCACATAGTTGTTACTTTGCTTAGAGTGTAATCTATCACGTTGCAAACGGGTGAATTAGTTGTTATTTTGCTTAGTTTTCAAGTTTTGGATGATGTTATTAAGGAAACGGGAGAGTACTTGTGGAGGGAGCCAACGATGTGCAATACTCGGAGGCAACCCCGTGGTTCAAGCTCATTGTGAACGGATGCATCAGAGACGTTGATGAGATCAACGGTTGTGATATTGGAGTGAGAGCTTTGGCCTCTCATCCAATAAAGGCGAGCAAGAAAGGACTTGGAGAGCAATGAGTTCCAGTTAATATTGCATTTGTGATGGTGAATGGGTTTATGCTGAACACATGAACTTGGTTCCCCCCGATGATGTTTACATATGATGCTACTGCTCTTTATCTGTTTTAGATCGGTTATGCTTCTCACGGGTGGAAAAGTATTATGGCTGGAAGAGAGCTACTGCGAAAGGGTCTAGGCTGGTCGGTTGGGGATGGAGAGCAGATCCGTATCTGGGATGATCTCTGGCTGTCGTCAAAGACTCCATTACAACCGATGGGCCCAGCGAACCCGGAAAGCGCCTCCCTAAAGGTTAAGGATCTCCTCTGTCCACTTACAAATAAGTGGGAGACTGAGAAAATTAGGAGGCTACTACCTCAGTATGAGGACACCATTTTGAGAATTACAACACACCTTCGGGATGCTCTGTTCTGGCTACCGGAAAAATCAAGTAGATACACTACGAAATCAGGCTATGGGGTTGGTATGACTTGTGATAAGTCGCTGGGTGAAGCAAATAACCCTGTTGATTGGGTGAAGCACATCTGGAATGTTAAAACGGCCCCCAAGCTGAAGGACTTTCTGTGGAGAGTAATATCGGAACTGAGCTTTAACTGCAAGAAATGTGGGGCACATGAGGATGATCTCCATGTTTTTCTCACCTGTCCAATGGCGGAGGAAGTATGGAGTAATATCCCGACAGTACTCAAACCATCACCATCTCTTACTTCTATAGCGGAACTGATCGAGCAGGGACCTAACTTGGTTTCACTTCCACCAGTTGGTCTGAGCTCTCCTTTATGGCCTTGGGTGCTGTGGAACCTTTGGAAAGCAAGGAACAAACTTGTGTTTGAAAACAGAGTATTCTCAGCCCAAGAGATTGTTCTGAAGAGCATTACTGATGCAAAGGAATGGAGTGAGGCACAACTACCTGATCGATTACCGAGTTCCTCCATCCACTCCCCTGTCCAAACCAACCAACGAGCCGTTACTGCCCCCCAAGGATCCAAGATGGAGTACTGGTCTGCAATGTTGATGCAGCTTGGGATGCAATTTCTGGTGGCTGTGGTATAGGTGGAATATTCTCAGGGCAATCAGGGTCTTCTCTACCGAACTTCTCGAACTCTCACAGTCATGTTTCCTCAGCTCTAATGGCAGAAGCCATTGCTGTACATCGGGCGGTATCTCTTGCCGTGTTCTCAAACGTCCGATCCCTGGCAGTTCTATCCGACTCTTTGTCCCTGGTTAATTTATTGAACAAGGGCGAGACTCAACCTGAACTGTTCGGTATCATGTTTGACATCTATCACTTTATCCCTCTGTTTGATGTAATTTCTTTCCATTTTATCTCTCGAAACTTCAATGTGGAAGCCGATTTGGTGGCAAAATCAGCCTTTGCTGGGTCTGTAATGAACTCCTCTGTTGGAGCTTAGACTCCAATGAGAAATGAAATTCTTGTTTGTTCAAAAAAAAAAGATCTGTTATAAATCCATGATATGGATATGTGGATTGCCATTAACCATCGAGGAGGTTACATCTGACCCGACTATCCGGTCTGTCTACACTCGTCTCCGGTCCGTCTACATCCGTCCAAGACTAGACTCATTCAGCCGGAGCATTTATGAGCTTTGACCAAGTCTAGATCTTTGTGGTCAATATGTATTAAATGTGTAGATTCTAAACCCTTATGAACCTCCACTATATATTGATAGTGAGAGCTAATGAGAAAGACACAACTTTCACAACAACACTTCTCTCATATTTCTAACACGTTATCAGCACGATTGTGCTCTCCACCTGAGAAATCTCTCTCAGCCGGCGATCCCCTTTCCGGCCAGCTCCTCCGGTGCTCAGCCTTTGCTCCACCGGCGCTCAGCCTTCTCTCCACCAGGCCAACTCTCTCTCTCCGCCGGAAAACTCCTCTCTCTCTCAAATTCCGGCCAACTCTCTCTCTCTCACGGTGGTCCTCTCAGATTCTTGTGGTGAAAAAGGTAAACAAATCAAAACCTTGAAATCTAAAGAACACCATTATATCTGAAACAAATCTAGGATCTATATGAATCCATAACTTATAAACAATCTATGGATTTAAAATACTGATCTTGTTTCTATGATCCATATGATCCATATGAAACTTGATTCTAAAAGTATCTTGAATCCATAAAACTTAAAATTCTCTAAAGGTTCTATGTTTCTCTAAAAACTTATAAACTTATCAAAATACCTAAAGATCTACATGAATCTTGTTTATAAAAACTTATGAATCATAAAATTATTAGAGAAAGCTTAAACCTTTTTGATTCAATCCTTTTGTTTGGCCATTTTACCAGATGTGATAAACATAAGTGTATAATCTGGCCAAAACAAAATTCCATCAATCCCTTGTTGTGCCATTTTCGGCCAGAACTCCTAAAATCAGTCAACCCATCAATAAAATCGAAATTAAAATCATTCATTGCATATCCTTGACTATTAATATTTATTTTGTAACTATCAAAGTTTTAAAAACCTTTTATGATTTTATAAATGCATAATCGATTTTATAAATGCTTGTTTGATTTTATTAAAAGCATATCTTTGACTGAAAATTATTTCTAAAGTTTTATAAGCCATAGTCTTTATATGTCACAAGGTAGAATAAAATCTGGTTGAAATCATTTGATCATATTGTTAATTAAACCAACCATGAACCGATTTCATATCATACTGAATTTTGATCACATAGTTTGCTAGTTAAAATAAAACTTGATCTAGTTTCATCCTTGAACTTGATTCTATGATTAAATTATGTACTGATCATTTGCATACCTGATAGCATCATTTAGTAAATCATTAGATCGAACTTGAATCATCCATGAACTGACCTTTGCATGCATCCAACTATCATATTGTTAAAACTGGACATAAGTATCACATAATTGAAACCAAACATACATGTTCGCATAGCTTTAGCAATGATGATACTAGTGCGTCTGAAGTGGTTCATGTTGTTTGCATCTAAATGATTCACACTATTTGCATATAGTTAGACAAAATCGGTTTCCATTTAAAATTTAGTACATTTGCTTTATTCAAAATTTATAAACCAAGTTTTAACCGATTTTGAGAATCTACTTTGGTTTACAAATATCTTGAACATTATAAAAGTTATTTGTCTTGTCCATGATGCATTTTTTTAAGTCCATCCACATTGATTGACAAAATTTTTATCTTAATACATATAAAATATTTTCTGAAAATAAAATGCATAATAAACCATCATTATTATAAATCATCAATCTCCTTGGCATATAAATTCAAGTCCTGAATTATATTATGAATCCTTACTCCTTTATGGATATTTGATTCAGATGTCGAAAATCAACAACCTTGAATATGCTTCCCTCAATCTCTCCGGAGATAATTACCTCCAATGGGAGCTTGATACCAAAATCCTCTTAAGGTCCAGAAACCTTGGTGATACTATCACTGAAGGCACTGAGCCATCAGACAAGGATAATTACAAGGCACTTGTTGTCATTCGCCATCACCTTGCTGAAGGTCACAAGGACCAGTATCTCACAATTGAGAATCCTCTGGAACTTTGAACAGAGTTGAAAACCAGATTTAATCATCAGAAAACTGTGATATTGCCAAAAGCCCTTTATGATTGGAGAAACCTGAGAATCCAAGACTATAAGTCTGTGGAAGAATATAACTCGGCTTTGTTCAAAATAGTCTCAAAGTTGAAACTTTGTGGTGAGACTATTACTGATGCTGATATGTTGGAGAAAACATTCTCCACATTCCACACCAGCAATGTTGTGCTTCAGCAACAGTACCGAGAGAAGGGTTTCTCCACTTATGCTGCCTTAATCTCTTGTTTGTTGCTAGCTGAGCAAAACAATGAGTTGCTCATGATGAACAGTGAGCTAAGGACCAGCCCGGGCCGTCGACCACGCGTGCCCTATAGT

>7S4-51_1
CATCCAATAAAGGCGAGCAAGAAAGGACTTGGAGAGCAACGAGTTCCAGTTAATATTGCAGGGACTCGGATTTGTGATGGTGAATGGGTTTATGCTGAACACATGAACTTGGTTCCCCCCGATGATGTTTACATATGATGCTACTGCTCTTTATCTGTTTTAGATCGGTTATGCTTCTCACGGGTGGAAAAGTATTATGGCTGGAAGAGAGCTACTGCGAAAGGGTCTAGGCTGGTCGGTTGGGGATGGAGAGCAGATCCGTATCTGGGATGATCTCTGGCTGTCGTCAAAGACTCCATTACAACCGATGGGCCCAGCGAACCCGGAAAGCGCCTCCCTAAAGGTTAAGGATCTCCTCTGTCCACTTACAAATAAGTGGGAGACTGAGAAAATTAGGAGGCTACTACCTCAGTATGAGGACACCATTTTGAGAATTACAACACACCTTCGGGATGCTCTGTTCTGGCTACCGGAAAAATCAAGTAGATACACTACGAAATCAGGCTATGGGGTTGGTATGACTTGTGATAAGTCGCTGGGTGAAGCAAATAACCCTGTTGATTGGGTGAAGCACATCTGGAATGTTAAAACGGCCCCCAAGCTGAAGGACTTTCTGTGGAGAGTAATATCGGAACTGAGCTTTAACTGCAAGAAATGTGGGGCACATGAGGATGATCTCCATGTTTTTCTCACCTGTCCAATGGCGGAGGAAGTATGGAGTAATATCCCGACAGTACTCAAACCATCACCATCTCTTACTTCTATAGCGGAACTGATCGAGCAGGGACCTAACTTGGTTTCACTTCCACCAGTTGGTCTGAGCTCTCCTTTATGGCCTTGGGTGCTGTGGAACCTTTGGAAAGCAAGGAACAAACTTGTGTTTGAAAACAGAGTATTCTCAGCCCAAGAGATTGTTCTGAAGAGCATTACTGATGCAAAGGAATGGAGTGAGGCACAACTACCTGATCGATTACCGAGTTCCTCCATCCACTCCCCTGTCCAAACCAACCAACGAGCCGTTACTGCCCCCCAAGGATCCAAGATGGAGTACTGGTCTGCAATGTTGATGCAGCTTGGGATGCAATTTCTGGTGGCTGTGGTATAGGTGGAATATTCTCAGGGCAATCAGGGTCTTCTCTACCGAACTTCTCGAACTCTCACAGTCATGTTTCCTCAGCTCTAATGGCAGAAGCCATTGCTGTACATCGGGCGGTATCTCTTGCCGTGTTCTCAAACGTCCGATCCCTGGCAGTTCTATCCGACTCTTTGTCCCTGGTTAATTTATTGAACAAGGGCGAGACTCAACCTGAACTGTTCGGTATCATGTTTGACATCTATCACTTTATCCCTCTGTTTGATGTAATTTCTTTCCATTTTATCTCTCGAAACTTCAATGTGGAAGCCGATTTGGTGGCAAAATCAGCCTTTGCTGGGTCTGTAATGAACTCCTCTGTTGGAGCTTAGACTCCAATGAGAAATGAAATTCTTGTTTGTTCAAAAAAAAAGATCTGTTATAAATCCATGATATGGATATGTGGATTGCCATTAACCATCGAGGAGGTTTACATCTGACCCGACTATCCGGTCTGTCTACACTCGTCTCCGGTCCGTCTACATCCGTCCAAGACTAGACTCATTCAGCCGGAGCATTTATGAGCTTTGACCAAGTCTAGATCTTTGTGGTCAATATGTATTAAATGTGTAGATTCTAAACCCTTATGAACCTCCACTATATATTGATAGTGAGAGCTAATGAGAAAGACACAACTTTCACAACAACACTTCTCTCATATTTCTAACACGTTATCAGCACGATTGTGCTCTCCACCTGAGAAATCTCTCTCAGCCGGCGATCCCCTTTCCGGCCAGCTCCTCCGGTGCTCAGCCTTTGCTCCACCGGCGCTCAGCCTTCTCTCCACCAGGCCAACTCTCTCTCTCCGCCGGAAAACTCCTCTCTCTCTCAAATTCCGGCCAACTCTCTCTCTCTCTCTCACGGTGGTCCTCTCAGATTCTTGTGGTGAAAAAGGTAAACAAATCAAAACCTTGAAATCTAAAGAACACCATTATATCTGAAACAAATCTAGGATCTATATGAATCCATAACTTATAAACAATCTATGGATTTACCAGCCCGGGCCGTCGACCACGCGTGCCCTATAGTATCTATGGATTTAAAATATTGATCTTGTTTCTATGATCCATATGATCCATATGAAACTTGATTCTAAAAGTATCTTGAATCCATAAAACTTAAAATTCTCTAAAGGTTCTATGTTTCTCTAAAAACTTATAAACTTATCAAAATACCTAAAGATCTACATGAATCTTGTTTATAAAAACTTATGAATCATAAAATTATTAGAGAAAGCTTAAACCTTTTTGATTCAATCCTTTTGTTTGGCCATTTTACCAGATGTGATAAACATAAGTGTATAATCTGGCCAAAACAAAATTCCATCAATCCCTTGTTGTGCCATTTTCGGCCAGAACTCCTAAAATCAGTCAACCCATCAATAAAATCGAAATTAAAATCATTCATTGCATATCCTTGACTATTAATATTTATTTTGTAACTATCAAAGTTTTAAAAACCTTTTATGATTTTATAAATGCATAATCGATTTTATAAATGCTTGTTTGATTTTATTAAAAGCATATCTTTGACTGAAAATTATTTCTAAAGTTTTATAAGCCATAGTCTTTATATGTCACAAGGTAGAATAAAATCTGGTTGAAATCATTTGATCATATTGTTAATTAAACCAACCATGAACCGATTTCATATCATACTGAATTTTGATCACATAGTTTGCTAGTTAAAATAAAACTTGATCTAGTTTCATCCTTGAACTTGATTCTATGATTAAATTATGTACTGATCATTTGCATACCTGATAGCATCATTTAGTAAATCATTAGATCGAACTTGAATCATCCATGAACTGACCTTTGCATGCATCCAACTATCATATTGTTAAAACTGGACATAAGTATCACATAATTGAAACCAAACATACATGTTCGCATAGCTTTAGCAATGATGATACTAGTGCGTCTGAAATGGTTCATGTTGTTCGCATCTAAATGATTCACGCTATTTGCATATAGTTAGACAAAATCGGTTTCCATTTAAAATTTAGTACATTTGCTTTATTCAAAATTTATAAACCAAGTTTTAACCGATTTTGAAAATCTACTTTGGTTTACAAATATCTTGAACATTATAAAAGTTATTTGTCTTGTCCATGATGCATTTTTTTAAGTCCATCCACATTGATTGACAAAATTTTTATCTTAATACATATAAAATATTTTCTGAAAATAAAATGCATAATAAACCATCATTATTATAAATCATCAATCTCCTTGGCATATAAATTCAAGTCCTGAATTATATTATGAATCCTTACTCCTTTATGGATATTTGATTCAGATGTCGAAAATCAACAACCTTGAATATGCTTCCCTCAATCTCTCCGGAGATAATTACCTCCAATGGGAGCTTGATACCAAAATCCTCTTAAGGTCCAGAAACCTTGGTGATACTATCACTGAAGGCACTGAGCCATCAGACAAGGATAATTACAAGGCACTTGTTGTCATTCGCCATCACCTTGCTGAAGGTCTCAAGGACCAGTATCTCACAATTGAGAATCCTCTGGAACTTTGGACAGAGTTGAAAACCAGATTTAATCATCAGAAAACTGTGATATTGCCAAAAGCCCTTTATGATTGGAGAAACCTGAGAATCCAAGACTATAAGTCTGTGGAAGAATATAACTCGGCTTTGTTCAAAATAGTCTCAAAGTTGAAACTTTGTGGTGAGACTATTACTGATGCTGATATGTTGGAGAAAACATTCTCCACATTCCACACCAGCAATGTTGTGCTTCAGCAACAGTACCGAGAGAAGGGTTTCTCCACTTATGCTGCCTTAATCTCTTGTTTGTTGCTAGCTGAGCAAAACAATGAGTTGCTCATGATGAACAGTGAGCTAAGGACCAGCCCGGGCCGTCGACCACGCGTGCCCTATAGT

>7S4-51_2
CATCCAATAAAGGCGAGCAAGAAAGGACTTGGAGAGCAACGAGTTCCAGTTAATATTGCAGGGACTCGGATTTGTGATGGTGAATGGGTTTATGCTGAACACATGAACTTGGTTCCCCCCGATGATGTTTACATATGATGCTACTGCTCTTTATCTGTTTTAGATCGGTTATGCTTCTCACGGGTGGAAAAGTATTATGGCTGGAAGAGAGCTACTGCGAAAGGGTCTAGGCTGGTCGGTTGGGGATGGAGAGCAGATCCGTATCTGGGATGATCTCTGGCTGTCGTCAAAGACTCCATTACAACCGATGGGCCCAGCGAACCCGGAAAGCGCCTCCCTAAAGGTTAAGGATCTCCTCTGTCCACTTACAAATAAGTGGGAGACTGAGAAAATTAGGAGGCTACTACCTCAGTATGAGGACACCATTTTGAGAATTACAACACACCTTCGGGATGCTCTGTTCTGGCTACCGGAAAAATCAAGTAGATACACTACGAAATCAGGCTATGGGGTTGGTATGACTTGTGATAAGTCGCTGGGTGAAGCAAATAACCCTGTTGATTGGGTGAAGCACATCTGGAATGTTAAAACGGCCCCCAAGCTGAAGGACTTTCTGTGGAGAGTAATATCGGAACTGAGCTTTAACTGCAAGAAATGTGGGGCACATGAGGATGATCTCCATGTTTTTCTCACCTGTCCAATGGCGGAGGAAGTATGGAGTAATACCCCGACAGTACTCAAACCATCACCATCTCTTACTTCTATAGCGGAACTGATCGAGCAGGGACCTAACTTGGTTTCACTTCCACCAGTTGGTCTGAGCTCTCCTTTATGGCCTTGGGTGCTGTGGAACCTTTGGAAAGCAAGGAACAAACTTGTGTTTGAAAACAGAGTATTCTCAGCCCAAGAGATTGTTCTGAAGAGCATTACTGATGCAAAGGAATGGAGTGAGGCACAACTACCTGATCGATTACCGAGTTCCTCCATCCACTCCCCTGTCCAAACCAACCAACGAGCCGTTACTGCCCCCCAAGGATCCAAGATGGAGTACTGGTCTGCAATGTTGATGCAGCTTGGGATGCAATTTCTGGTGGCTGTGGTATAGGTGGAATATTCTCAGGGCAATCAGGGTCTTCTCTACCGAACTTCTCGAACTCTCACAGTCATGTTTCCTCAGCTCTAATGGCAGAAGCCATTGCTGTACATCGGGCGGTATCTCTTGCCGTGTTCTCAAACGTCCGATCCCTGGCAGTTCTATCTGACTCTTTGTCCCTGGTTAATTTATTGAGCAAGGGCGAGACTCAACCTGAACTGTTCGGTATCATGTTTGACATCTATCACTTTATCCCTCTGTTTGATGTAATTTCTTTCCATTTTATCTCTCGAAACTTCAATGTGGAAGCCGATTTGGTGGCAAAATCAGCCTTTGCTGGGTCTGTAATGAACTCCTCTGTTGGAGCTTAGACTCCAATGAGAAATGAAATTCTTGTTTGTTCAAAAAAAAAAGATCTGTTATAAATCCATGATATGGATATGTGGATTGCCATTAACCATCGAGGAGGTTTACATCTGACCCGACTATCCGGTCTGTCTACACTCGTCTCCGGTCCGTCTACATCCGTCCAAGACTAGACTCATTCAGCCGGAGCATTTATGAGCTTTGACCAAGTCTAGATCTTTGTGGTCAATATGTATTAAATGTGTAGATTCTAAACCCTTATGAACCTCCACTATATATTGATAGTGAGAGCTAATGAGAAAGACACAACTTTCACAACAACACTTCTCTCATATTTCTAACACGTTATCAGCACGATTGTGCTCTCCACCTGAGAAATCTCTCTCAGCCGGCGATCCCCTTTCCGGCCAGCTCCTCCGGTGCTCAGCCTTTGCTCCACCGGCGCTCAGCCTTCTCTCCACCAGGCCAACTCTCTCTCTCCGCCGGAAAACTCCTCTCTCTCTCAAATTCCGGCCAACTCTCTCTCTCTCTCTCACGGTGGTCCTCTCAGATTCTTGTGGTGAAAAAGGTAAACAAATCAAAACCTTGAAATCTAAAGAACACCATTATATCTGAAACAAATCTAGGATCTATATGAGTCCATAACTTATAAACAATCTATGGATTTACCAGCCCGGGCCGTCGACCACGCGTGCCCTATAGTATCTATGGATTTAAAATACTGATCTTGTTTCTATGATCCATATGATCCATATGAAACTTGATTCTAAAAGTATCTTGAATCCATAAAACTTAAAATTCTCTAAAGGTTCTATGTTTCTCTAAAAACTTATAAACTTATCAAAATACCTAAAGATCTACATGAATCTTGTTTATAAAAACTTATGAATCATAAAATTATTAGAGAAAGCTTAAACCTTTTTGATTCAATCCTTTTGTTTGGCCATTTTACCAGATGTGATAAACATAAGTGTATAATCTGGCCAAAACAAAATTCCATCAATCCCTTGTTGTGCCATTTTCGGCCAGAACTCCTAAAATCAGTCAACCCATCAATAAAATCGAAATTAAAATCATTCATTGCATATCCTTGACTATTAATATTTATTTTGTAACTATCAAAGTTTTAAAAACCTTTTATGATTTTATAAATGCATAATCGATTTTATAAATGCTTGTTTGATTTTATTAAAAGCATATCTTTGACTGAAAATTATTTCTAAAGTTTTATAAGCCATAGTCTTTATATGTCACAAGGTAGAATAAAATCTGGTTGAAATCATTTGATCATATTGTTAATTAAACCAACCATGAACCGATTTCATATCATACTGAATTTTGATCACATAGTTTGCTAGTTAAAATAAAACTTGATCTAGTTTCATCCTTGAACTTGATTCTATGATTAAATTATGTACTGATCATTTGCATACCTGATAGCATCATTTAGTAAATCATTAGATCGAACTTGAATCATCCATGAACTGACCTTTGCATGCATCCAACTATCATATTGTTAAAACTGGACATAAGTATCACATAATTGAAACCAAACATACATGTTCGCATAGCTTTAGCAATGATGATACTAGTGCGTCTGAAGTGGTTCATGTTGTTTGCATCTAAATGATTCACACTATTTGCATATAGTTAGACAAAATCGGTTTCCATTTAAAATTTAGTACATTTGCTTTATTCAAAATTTATAAACCAAGTTTTAACCGATTTTGAGAATCTACTTTGGTTTACAAATATCTTGAACATTATAAAAGTTATTTGTCTTGTCCATGATGCATTTTTTTAAGTCCATCCACATTGATTGACAAAATTTTTATCTTAATACATATAAAATATTTTCTGAAAATAAAATGCATAATAAACCATCATTATTATAAATCATCAATCTCCTTGGCATATAAATTCAAGTCCTGAATTATATTATGAATCCTTACTCCTTTATGGATATTTGATTCAGATGTCGAAAATCAACAACCTTGAATATGCTTCCCTCAATCTCTCCGGAGATAATTACCTCCAATGGGAGCTTGATACCAAAATCCTCTTAAGGTCCAGAAACCTTGGTGATACTATCACTGAAGGCACTGAGCCATCAGACAAGGATAATTACAAGGCACTTGTTGTCATTCGCCATCACCTTGCTGAAGGTCACAAGGACCAGTATCTCACAATTGAGAATCCTCTGGAACTTTGAACAGAGTTGAAAACCAGATTTAATCATCAGAAAACTGTGATATTGCCAAAAGCCCTTTATGATTGGAGAAACCTGAGAATCCAAGACTATAAGTCTGTGGAAGAATATAACTCGGCTTTGTTCAAAATAGTCTCAAAGTTGAAACTTTGTGGTGAGACTATTACTGATGCTGATATGTTGGAGAAAACATTCTCCACATTCCACACCAGCAATGTTGTGCTTCAGCAACAGTACCGAGAGAAGGGTTTCTCCACTTATGCTGCCTTAATCTCTTGTTTGTTGCTAGCTGAGCAAAACAATGAGTTGCTCATGATGAACAGTGAGCTAAGGACCAGCCCGGGCCGTCGACCACGCGTGCCCTATAGT

>7S4-63_1
CATCCAATAAAGGCGAGCAAGAAAGGACTTGGAGAGCAACGAGTTCCAGTTAATATTGCAGGGACTCGGATTTGTGATGGTGAATGGGTTTATGCTGAACACATGAACTTGGTTCCCCCCGATGATGTTTACATATGATGCTACTGCTCTTTATCTGTTTTAGATCGGTTATGCTTCTCACGGGTGGAAAAGTATTATGGCTGGAAGAGAGCTACTGCGAAAGGGTCTAGGCTGGTCGGTTGGGGATGGAGAGCAGATCCGTATCTGGGATGATCTCTGGCTGTCGTCAAAGACTCCATTACAACCGATGGGCCCAGCGAACCCGGAAAGCGCCTCCCTAAAGGTTAAGGATCTCCTCTGTCCACTTACAAATAAGTGGGAGACTGAGAAAATTAGGAGGCTACTACCTCAGTATGAGGACACCATTTTGAGAATTACAACACACCTTCGGGATGCTCTGTTCTGGCTACCGGAAAAATCAAGTAGATACACTACGAAATCAGGCTATGGGGTTGGTATGACTTGTGATAAGTCGCTGGGTGAAGCAAATAACCCTGTTGATTGGGTGAAGCACATCTGGAATGTTAAAACGGCCCCCAAGCTGAAGGACTTTCTGTGGAGAGTAATATCGGAACTGAGCTTTAACTGCAAGAAATGTGGGGCACATGAGGATGATCTCCATGTTTTTCTCACCTGTCCAATGGCGGAGGAAGTATGGAGTAATATCCCGACAGTACTCAAACCATCACCATCTCTTACTTCTATAGCGGAACTGATCGAGCAGGGACCTAACTTGGTTTCACTTCCACCAGTTGGTCTGAGCTCTCCTTTATGGCCTTGGGTGCTGTGGAACCTTTGGAAAGCAAGGAACAAACTTGTGTTTGAAAACAGAGTATTCTCAGCCCAAGAGATTGTTCTGAAGAGCATTACTGATGCAAAGGAATGGAGTGAGGCACAACTACCTGATCGATTACCGAGTTCCTCATCCACTCCCCTGTCCAACCAACCAACGAGCCGTTACTGCCCCCCAAGGATCCAAGATGGAGTACTGGTCTGCAATGTTGATGCAGCTTGGGATGCAATTTCTGGTGGCTGTGGTATAGGTGGAATATTCTCAGGGCAATCAGGGTCTTCTCTACCGAACTTCTCGAACTCTCACAGTCATGTTTCCTCAGCTCTAATGGCAGAAGCCATTGCTGTACATCGGGCGGTATCTCTTGCCGTGTTCTCAAACGTCCGATCCCTGGCAGTTCTATCCGACTCTTTGTCCCTGGTTAATTTATTGAACAAGGGCGAGACTCAACCTGAACTGTTCGGTATCATGTTTGACATCTATCACTTTATCCCTCTGTTTGATGTAATTTCTTTCCATTTTATCTCTCGAAACTTCAATGTGGAAGCCGATTTGGTGGCAAAATCAGCCTTTGCTGGGTCTGTAATGAACTCCTCTGTTGGAGCTTAGACTCCAATGAGAAATGAAATTCTTGTTTGTTCAAAAAAAAAAGATCTGTTATAAATCCTTGATATGGATATGTGGATTGCCATTAACCATCGAGGAGGTTTACATCTGACCCGACTATCCGGTCTGTCTACACTCGTCTCCGGTCCGTCTACATCCGTCCAAGACTAGACTCATTCAGCCGGAGCATTTATGAGCTTTGACCAAGTCTAGATCTTTGTGGTCAATATGTATTAAATGTGTAGATTCTAAACCCTTATGAACCTCCACTATATATTGATAGTGAGAGCTAATGAGAAAGACACAACTTTCACAACAACACTTCTCTCATATTTCTAACACGTTATCAGCACGATTGTGCTCTCCACCTGAGAAATCTCTCTCAGCCGGCGATCCCCTTTCCGGCCAGCTCCTCCGGTGCTCAGCCTTTGCTCCACCGGCGCTCAGCCTTCTCTCCACCAGGCCAACTCTCTCTCTCCGCCGGAAAACTCCTCTCTCTCTCAAATTCCGGCCAACTCTCTCTCTCTCACGGTGGTCCTCTCAGATTCTTGTGGTGAAAAAGGTAAACAAATCAAAACCTTGAAATCTAAAGAACACCATTATATCTGAAACAAATCTAGGATCTATATGAATCCATAACTTATAAACAATCTATGGATTTACCAGCCCGGGCCGTCGACCACGCGTGCCCTATAGTATCTATGGATTTAAAATATTGATCTTGTTTCTATGATCCATATGATCCATATGAAACTTGATTCTAAAAGTATCTTGAATCCATAAAACTTAAAATTCTCTAAAGGTTCTATGTTTCTCTAAAAACTTATAAACTTATCAAAATACCTAAAGATCTACATGAATCTTGTTTATAAAAACTTATGAATCATAAAATTATTAGAGAAAGCTTAAACCTTTTTGATTCAATCCTTTTGTTTGGCCATTTTACCAGATGTGATAAACATAAGTGTATAATCTGGCCAAAACAAAATTCCATCAATCCCTTGTTGTGCCATTTTCGGCCAGAACTCCTAAAATCAGTCAACCCATCAATAAAATCGAAATTAAAATCATTCATTGCATATCCTTGACTATTAATATTTATTTTGTAACTATCAAAGTTTTAAAAACCTTTTATGATTTTATAAATGCATAATCGATTTTATAAATGCTTGTTTGATTTTATTAAAAGCATATCTTTGACTGAAAATTATTTCTAAAGTTTTATAAGCCATAGTCTTTATATGTCACAAGGTAGAATAAAATCTGGTTGAAATCATTTGATCATATTGTTAATTAAACCAACCATGAACCGATTTCATATCATACTGAATTTTGATCACATAGTTTGCTAGTTAAAATAAAACTTGATCTAGTTTCATCCTTGAACTTGATTCTATGATTAAATTATGTACTGATCATTTGCATACCTGATAGCATCATTTAGTAAATCATTAGATCGAACTTGAATCATCCATGAACTGACCTTTGCATGCATCCAACTATCATATTGTTAAAACTGGACATAAGTATCACATAATTGAAACCAAACATACATGTTCGCATAGCTTTAGCAATGATGATACTAGTGCGTCTGAAATGGTTCATGTTGTTCGCATCTAAATGATTCACGCTATTTGCATATAGTTAGACAAAATCGGTTTCCATTTAAAATTTAGTACATTTGCTTTATTCAAAATTTATAAACCAAGTTTTAACCGATTTTGAAAATCTACTTTGGTTTACAAATATCTTGAACATTATAAAAGTTATTTGTCTTGTCCATGATGCATTTTTTTAAGTCCATCCACATTGATTGACAAAATTTTTATCTTAATACATATAAAATATTTTCTGAAAATAAAATGCATAATAAACCATCATTATTATAAATCATCAATCTCCTTGGCATATAAATTCAAGTCCTGAATTATATTATGAATCCTTACTCCTTTATGGATATTTGATTCAGATGTCGAAAATCAACAACCTTGAATATGCTTCCCTCAATCTCTCCGGAGATAATTACCTCCAATGGGAGCTTGATACCAAAATCCTCTTAAGGTCCAGAAACCTTGGTGATACTATCACTGAAGGCACTGAGCCATCAGACAAGGATAATTACAAGGCACTTGTTGTCATTCGCCATCACCTTGCTGAAGGTCTCAAGGACCAGTATCTCACAATTGAGAATCCTCTGGAACTTTGGACAGAGTTGAAAACCAGATTTAATCATCAGAAAACTGTGATATTGCCAAAAGCCCTTTATGATTGGAGAAACCTGAGAATCCAAGACTATAAGTCTGTGGAAGAATATAACTCGGCTTTGTTCAAAATAGTCTCAAAGTTGAAACTTTGTGGTGAGACTATTACTGATGCTGATATGTTGGAGAAAACATTCTCCACATTCCACACCAGCAATGTTGTGCTTCAGCAACAGTACCGAGAGAAGGGTTTCTCCACTTATGCTGCCTTAATCTCTTGTTTGTTGCTAGCTGAGCAAAACAATGAGTTGCTCATGATGAACAGTGAGCTAAGGACCAGCCCGGGCCGTCGACCACGCGTGCCCTATAGT

>7S4-63_2
CATCCAATAAAGGCGAGCAAGAAAGGACTTGGAGAGCAACGAGTTCCAGTTAATATTGCAGGGACTCGGATTTGTGATGGTGAATGGGTTTATGCTGAACACATGAACTTGGTTCCCCCCGATGATGTTTACATATGATGCTACTGCTCTTTATCTGTTTTAGATCGGTTATGCTTCTCACGGGTGGAAAAGTATTATGGCTGGAAGAGAGCTACTGCGAAAGGGTCTAGGCTGGTCGGTTGGGGATGGAGAGCAGATCCGTATCTGGGATGATCTCTGGCTGTCGTCAAAGACTCCATTACAACCGATGGGCCCAGCGAACCCGGAAAGCGCCTCCCTAAAGGTTAAGGATCTCCTCTGTCCACTTACAAATAAGTGGGAGACTGAGAAAATTAGGAGGCTACTACCTCAGTATGAGGACACCATTTTGAGAATTACAACACACCTTCGGGATGCTCTGTTCTGGCTACCGGAAAAATCAAGTAGATACACTACGAAATCAGGCTATGGGGTTGGTATGACTTGTGATAAGTCGCTGGGTGAAGCAAATAACCCTGTTGATTGGGTGAAGCACATCTGGAATGTTAAAACGGCCCCCAAGCTGAAGGACTTTCTGTGGAGAGTAATATCGGAACTGAGCTTTAACTGCAAGAAATGTGGGGCACATGAGGATGATCTCCATGTTTTTCTCACCTGTCCAATGGCGGAGGAAGTATGGAGTAATATCCCGACAGTACTCAAACCATCACCATCTCTTACTTCTATAGCGGAACTGATCGAGCAGGGACCTAACTTGGTTTCACTTCCACCAGTTGGTCTGAGCTCTCCTTTATGGCCTTGGGTGCTGTGGAACCTTTGGAAAGCAAGGAACAAACTTGTGTTTGAAAACAGAGTATTCTCAGCCCAAGAGATTGTTCTGAAGAGCATTACTGATGCAAAGGAATGGAGTGAGGCACAACTACCTGATCGATTACCGAGTTCCTCCATCCACTCCCCTGTCCAACCAACCAACGAGCCGTTACTGCCCCCCAAGGATCCAAGATGGAGTACTGGTCTGCAATGTTGATGCAGCTTGGGATGCAATTTCTGGTGGCTGTGGTATAGGTGGAATATTCTCAGGGCAATCAGGGTCTTCTCTACCGAACTTCTCGAACTCTCACAGTCATGTTTCCTCAGCTCTAATGGCAGAAGCCATTGCTGTACATCGGGCGGTATCTCTTGCCGTGTTCTCAAACGTCCGATCCCTGGCAGTTCTATCCGACTCTTTGTCCCTGGTTAATTTATTGAACAAGGGCGAGACTCAACCTGAACTGTTCGGTATCATGTTTGACATCTATCACTTTATCCCTCTGTTTGATGTAATTTCTTTCCATTTTATCTCTCGAAACTTCAATGTGGAAGCCGATTTGGTGGCAAAATCAGCCTTTGCTGGGTCTGTAATGAACTCCTCTGTTGGAGCTTAGACTCCAATGAGAAATGAAATTCTTGTTTGTTCAAAAAAAAAAGATCTGTTATAAATCCTTGATATGGATATGTGGATTGCCATTAACCATCGAGGAGGTTTACATCTGACCCGACTATCCGGTCTGTCTACACTCGTCTCCGGTCCGTCTACATCCGTCCAAGACTAGACTCATTCAGCCGGAGCATTTATGAGCTTTGACCAAGTCTAGATCTTTGTGGTCAATATGTATTAAATGTGTAGATTCTAAACCCTTATGAACCTCCACTATATATTGATAGTGAGAGCTAATGAGAAAGACACAACTTTCACAACAACACTTCTCTCATATTTCTAACACGTTATCAGCACGATTGTGCTCTCCACCTGAGAAATCTCTCTCAGCCGGCGATCCCCTTTCCGGCCAGCTCCTCCGGTGCTCAGCCTTTGCTCCACCGGCGCTCAGCCTTCTCTCCACCAGGCCAACTCTCTCTCTCCGCCGGAAAACTCCTCTCTCTCTCAAATTCCGGCCAACTCTCTCTCTCTCTCACGGTGGTCCTCTCAGATTCTTGTGGTGAAAAAGGTAAACAAATCAAAACCTTGAAATCTAAAGAACACCATTATATCTGAAACAAATCTAGGATCTATATGAATCCATAACTTATAAACAATCTATGGATTTACCAGCCCGGGCCGTCGACCACGCGTGCCCTATAGTATCTATGGATTTAAAATACTGATCTTGTTTCTATGATCCATATGATCCATATGAAACTTGATTCTAAAAGTATCTTGAATCCATAAAACTTAAAATTCTCTAAAGGTTCTATGTTTCTCTAAAAACTTATAAACTTATCAAAATACCTAAAGATCTACATGAATCTTGTTTATAAAAACTTATGAATCATAAAATTATTAGAGAAAGCTTAAACCTTTTTGATTCAATCCTTTTGTTTGGCCATTTTACCAGATGTGATAAACATAAGTGTATAATCTGGCCAAAACAAAATTCCATCAATCCCTTGTTGTGCCATTTTCGGCCAGAACTCCTAAAATCAGTCAACCCATCAATAAAATCGAAATTAAAATCATTCATTGCATATCCTTGACTATTAATATTTATTTTGTAACTATCAAAGTTTTAAAAACCTTTTATGATTTTATAAATGCATAATCGATTTTATAAATGCTTGTTTGATTTTATTAAAAGCATATCTTTGACTGAAAATTATTTCTAAAGTTTTATAAGCCATAGTCTTTATATGTCACAAGGTAGAATAAAATCTGGTTGAAATCATTTGATCATATTGTTAATTAAACCAACCATGAACCGATTTCATATCATACTGAATTTTGATCACATAGTTTGCTAGTTAAAATAAAACTTGATCTAGTTTCATCCTTGAACTTGATTCTATGATTAAATTATGTACTGATCATTTGCATACCTGATAGCATCATTTAGTAAATCATTAGATCGAACTTGAATCATCCATGAACTGACCTTTGCATGCATCCAACTATCATATTGTTAAAACTGGACATAAGTATCACATAATTGAAACCAAACATACATGTTCGCATAGCTTTAGCAATGATGATACTAGTGCGTCTGAAGTGGTTCATGTTGTTTGCATCTAAATGATTCACACTATTTGCATATAGTTAGACAAAATCGGTTTCCATTTAAAATTTAGTACATTTGCTTTATTCAAAATTTATAAACCAAGTTTTAACCGATTTTGAGAATCTACTTTGGTTTACAAATATCTTGAACATTATAAAAGTTATTTGTCTTGTCCATGATGCATTTTTTTAAGTCCATCCACATTGATTGACAAAATTTTTATCTTAATACATATAAAATATTTTCTGAAAATAAAATGCATAATAAACCATCATTATTATAAATCATCAATCTCCTTGGCATATAAATTCAAGTCCTGAATTATATTATGAATCCTTACTCCTTTATGGATATTTGATTCAGATGTCGAAAATCAACAACCTTGAATATGCTTCCCTCAATCTCTCCGGAGATAATTACCTCCAATGGGAGCTTGATACCAAAATCCTCTTAAGGTCCAGAAACCTTGGTGATACTATCACTGAAGGCACTGAGCCATCAGACAAGGATAATTACAAGGCACTTGTTGTCATTCGCCATCACCTTGCTGAAGGTCACAAGGACCAGTATCTCACAATTGAGAATCCTCTGGAACTTTGAACAGAGTTGAAAACCAGATTTAATCATCAGAAAACTGTGATATTGCCAAAAGCCCTTTATGATTGGAGAAACCTGAGAATCCAAGACTATAAGTCTGTGGAAGAATATAACTCGGCTTTGTTCAAAATAGTCTCAAAGTTGAAACTTTGTGGTGAGACTATTACTGATGCTGATATGTTGGAGAAAACATTCTCCACATTCCACACCAGCAATGTTGTGCTTCAGCAACAGTACCGAGAGAAGGGTTTCTCCACTTATGCTGCCTTAATCTCTTGTTTGTTGCTAGCTGAGCAAAACAATGAGTTGCTCATGATGAACAGTGAGCTAAGGACCAGCCCGGGCCGTCGACCACGCGTGCCCTATAGT


Additional file 5  DNA sequences of BoMYBL2-1 plus the front region or corresponding region of the gene. Gene names represented plant names descirbed in Table 1. TO1000 indicates reference sequence (Parkins et al. 2014).
